# Supplementary material for: Comparative Genomic Analysis of Two Novel Sporadic Shiga Toxin-Producing Escherichia coli O104:H4 Strains Isolated 2011 in Germany
Source: PLoS One. 2015 Apr 2;10(4):e0122074. doi: 10.1371/journal.pone.0122074 (PMC4383531; doi:10.1371/journal.pone.0122074)
Supplement: S1 Dataset — (TXT) [file pone.0122074.s001.txt]

103841	1109797	1175177	1200520	1202958	1222028	1237741	123817	1267183	1354179	1404501	1420767	1464092	1475309	1498896	1537887	1556857	1561584	1567002	1568661	1585657	1645319	1659133	1712615	1732755	173522	1775470	1807837	1861656	1925545	1940894	1945513	2023370	2038516	2071873	207706	2122597	212798	2150319	2155798	2172237	217552	2176577	2228254	2230931	2326552	2331143	2339612	233994	2343008	235729	2365650	2368170	2373104	241922	2427515	2467853	2485842	2487337	2490305	2496883	253464	2539930	2583671	2592507	2601203	2617693	2638632	2641806	2659472	266700	2672540	267820	2694455	2695872	2697364	27037	2705222	2707569	2721094	2736003	2739973	2752175	2782294	2823680	2837629	2840563	2843117	2847933	2849588	2858926	2913391	2916730	2934856	2970760	2996117	2998731	3018609	3028133	3035216	3064001	3066948	3094378	3103687	3114479	3161866	3185308	31988	3201274	3211728	3215023	3223022	3225190	3259778	3279783	3285157	3287307	3322873	3326561	33723	3399984	3404025	3410868	3426301	3433406	3474391	3527123	3554862	3573763	3579655	3596267	3606504	3617389	3638142	3669242	3685579	3711494	3751369	3781110	378358	3816974	3823459	3961094	3978381	3986900	4028839	404238	4048296	4059387	4062951	4093635	4107683	4138102	4145309	4154220	4184357	4199488	4214656	4225182	423507	4238365	4250811	433599	4364830	4398892	4402105	4406270	4415139	4449978	4505011	4513695	4519429	4521611	4540325	455915	4561898	4581265	4594743	460924	4612420	4623536	4646846	4674514	4693138	4705092	473465	4761526	4766259	4768040	4779747	4783261	4789307	4806310	4837041	4847424	4863082	487354	48760	489699	4939724	5027469	5031555	5080518	512433	5151599	5163855	5245199	5251205	5262658	5267566	541526	562582	594206	683255	704466	729865	776181	80509	856816	860898	871452	915941	917055	955749																																																																																																																																																																																																																																																																																																																																																																																																															
