# Supplementary material for: Comparative Genomic Analysis of Two Novel Sporadic Shiga Toxin-Producing Escherichia coli O104:H4 Strains Isolated 2011 in Germany
Source: PLoS One. 2015 Apr 2;10(4):e0122074. doi: 10.1371/journal.pone.0122074 (PMC4383531; doi:10.1371/journal.pone.0122074)
Supplement: S2 Table — (XLSX) [file pone.0122074.s004.xlsx]

## Sheet: coverage
Gene name	Gene comment	TY-2482 (bases)	11-02027 (bases)	11-06681 (bases)	11-07153 (bases)	TY-2482 (% of TY-2482)	11-02027 (% of TY-2482)	11-06681 (% of TY-2482)	11-07153 (% of TY-2482)	Avg. present
Q7AQT2	Putative_uncharacterized_protein_HCM1.229c	234	0	0	0	100	0	0	0	0
D7XLB1	Putative_uncharacterized_protein	198	0	0	0	100	0	0	0	0
A5VW59	Phage_regulatory_protein	249	0	0	0	100	0	0	0	0
B7LF96	Stress_protein,_member_of_the_CspA-family	210	0	0	0	100	0	0	0	0
B7LB85	Putative_uncharacterized_protein	219	0	0	0	100	0	0	0	0
B7L4U0	Ferrous_iron_transport_protein_C	234	0	0	0	100	0	0	0	0
B7L404	Putative_uncharacterized_protein	288	0	0	0	100	0	0	0	0
D7X141	Conserved_domain_protein	216	0	0	0	100	0	0	0	0
D6HU93	Citrate_synthase	189	0	0	0	100	0	0	0	0
Q1R4N1	Putative_uncharacterized_protein	333	0	0	0	100	0	0	0	0
D8EBA1	Conserved_domain_protein	186	0	0	0	100	0	0	0	0
C8UPQ0	Conserved_predicted_protein	210	0	0	0	100	0	0	0	0
Q32DG3	Putative_uncharacterized_protein	243	0	0	0	100	0	0	0	0
D6JEQ2	Predicted_protein	186	0	0	0	100	0	0	0	0
C8TGN2	UPF0243_zinc-binding_protein_yacG	195	0	0	0	100	0	0	0	0
B7LGE5	Putative_uncharacterized_protein	183	0	0	0	100	0	0	0	0
D7ZSE6	Putative_uncharacterized_protein	228	0	0	0	100	0	0	0	0
D3H3G3	Putative_uncharacterized_protein	201	0	0	0	100	0	0	0	0
B7L6Y4	Putative_uncharacterized_protein	174	0	0	0	100	0	0	0	0
E1IUW0	Putative_uncharacterized_protein	243	0	0	0	100	0	0	0	0
E7HW96	Putative_uncharacterized_protein	226	0	0	0	100	0	0	0	0
C5W5U6	Predicted_protein	51	0	0	0	100	0	0	0	0
Q0TCN7	Putative_uncharacterized_protein	207	0	0	0	100	0	0	0	0
B7L8W4	Protein_dsrB	186	0	0	0	100	0	0	0	0
D6IMM0	Predicted_protein	213	0	0	0	100	0	0	0	0
Q47407	Putative_ORF	186	0	0	0	100	0	0	0	0
C2DPG4	Nitrite_extrusion_protein_2	192	0	0	0	100	0	0	0	0
E5ZX52	Conserved_domain_protein	198	0	0	0	100	0	0	0	0
B7L610	Putative_uncharacterized_protein	192	0	0	0	100	0	0	0	0
B7L9N1	Putative_uncharacterized_protein_yeeW	192	0	0	0	100	0	0	0	0
B7LBR0	Putative_uncharacterized_protein	186	0	0	0	100	0	0	0	0
C8TPA7	Putative_ferric_citrate_outer_membrane_transporter_fecA	489	0	45	0	100	0	9.20245	0	3.06748
B7L437	Putative_uncharacterized_protein	195	0	34	0	100	0	17.4359	0	5.81197
E6BGA4	Formate_dehydrogenase_accessory_protein_FdhD	189	0	0	35	100	0	0	18.5185	6.17284
E7INY3	Putative_uncharacterized_protein	225	0	0	42	100	0	0	18.6667	6.22222
D6J9E0	Predicted_protein	225	0	43	0	100	0	19.1111	0	6.37037
D8BC29	Putative_uncharacterized_protein	183	0	35	0	100	0	19.1257	0	6.37523
B7NVG6	Putative_uncharacterized_protein	234	48	0	0	100	20.5128	0	0	6.83761
D3QWY5	Putative_uncharacterized_protein	234	0	48	0	100	0	20.5128	0	6.83761
B7M3G3	Putative_uncharacterized_protein	219	0	0	47	100	0	0	21.4612	7.15373
A8A849	Putative_uncharacterized_protein	192	0	43	0	100	0	22.3958	0	7.46528
E1IQX7	Putative_uncharacterized_protein	195	48	0	0	100	24.6154	0	0	8.20513
B7LGQ2	UPF0253_protein_yaeP	198	49	0	0	100	24.7475	0	0	8.24916
B7L6V6	Putative_uncharacterized_protein_yobH	237	0	0	64	100	0	0	27.0042	9.00141
E9TED3	Conserved_domain_protein	213	0	0	59	100	0	0	27.6995	9.23318
B5YSS3	BolA/YrbA_family_protein	267	76	0	0	100	28.4644	0	0	9.48814
B7L8W9	Putative_uncharacterized_protein	186	53	0	0	100	28.4946	0	0	9.49821
D3GTA7	Putative_uncharacterized_protein	231	0	0	67	100	0	0	29.0043	9.66811
B7L4F6	Putative_uncharacterized_protein	216	0	66	0	100	0	30.5556	0	10.1852
B7LGD3	Hydrogenase_2_accessory_protein	246	0	76	0	100	0	30.8943	0	10.2981
B7L724	Putative_uncharacterized_protein_yibT	207	64	0	0	100	30.9179	0	0	10.306
B7LBR3	Response_regulator_inhibitor_for_tor_operon	198	0	0	63	100	0	0	31.8182	10.6061
D7YB63	Conserved_domain_protein	201	0	0	66	100	0	0	32.8358	10.9453
E1I695	Putative_uncharacterized_protein	204	69	0	0	100	33.8235	0	0	11.2745
B7LH37	Putative_uncharacterized_protein_yqjD	303	105	0	0	100	34.6535	0	0	11.5512
D7YLU1	Putative_uncharacterized_protein_(Fragment)	132	0	0	48	100	0	0	36.3636	12.1212
C8U7P4	Putative_uncharacterized_protein	210	34	0	44	100	16.1905	0	20.9524	12.381
D8BTX4	Conserved_domain_protein	204	0	76	0	100	0	37.2549	0	12.4183
E9TKV9	Conserved_domain_protein	210	0	79	0	100	0	37.619	0	12.5397
E3XS42	Putative_uncharacterized_protein	180	0	72	0	100	0	40	0	13.3333
B5Z075	Putative_uncharacterized_protein	192	0	42	38	100	0	21.875	19.7917	13.8889
B7LC85	Putative_uncharacterized_protein_ybiJ	258	0	41	68	100	0	15.8915	26.3566	14.0827
D8BRG9	Conserved_domain_protein	234	0	0	99	100	0	0	42.3077	14.1026
B7L6D9	Putative_uncharacterized_protein	201	0	88	0	100	0	43.7811	0	14.5937
B7LA33	50S_ribosomal_protein_L31	210	0	0	92	100	0	0	43.8095	14.6032
B7L4T5	Ferrous_iron_transporter,_protein_A	225	99	0	0	100	44	0	0	14.6667
D8BPU2	Putative_uncharacterized_protein_(Fragment)	267	0	120	0	100	0	44.9438	0	14.9813
B7L4M6	Putative_uncharacterized_protein_yheV	198	0	89	0	100	0	44.9495	0	14.9832
D8BCG8	Putative_uncharacterized_protein	243	0	0	110	100	0	0	45.2675	15.0892
D8EF84	Putative_uncharacterized_protein	312	0	142	0	100	0	45.5128	0	15.1709
B3Y1Q5	Predicted_protein	234	0	60	49	100	0	25.641	20.9402	15.5271
D3GUQ5	Microcin_H47	225	42	67	0	100	18.6667	29.7778	0	16.1481
E5ZNV7	IS66_family_element,_transposase	219	0	0	107	100	0	0	48.8584	16.2861
D6IJ89	Predicted_protein	255	125	0	0	100	49.0196	0	0	16.3399
O48428	Protein_ninH	192	0	0	96	100	0	0	50	16.6667
Q74QK7	Insertion_element_protein	273	0	0	145	100	0	0	53.1136	17.7045
A1YN25	Putative_uncharacterized_protein	189	101	0	0	100	53.4392	0	0	17.8131
D7ZXR9	Putative_uncharacterized_protein	228	58	0	66	100	25.4386	0	28.9474	18.1287
B7LH01	30S_ribosomal_protein_S21	213	0	0	118	100	0	0	55.3991	18.4664
B7L656	Exodeoxyribonuclease_7_small_subunit_(EC_3.1.11.6)_(Exodeoxyribonuclease_VII_small_subunit)_(Exonuclease_VII_small_subunit)	240	0	133	0	100	0	55.4167	0	18.4722
B7LF94	Putative_uncharacterized_protein	270	0	152	0	100	0	56.2963	0	18.7654
B7L7V7	Putative_uncharacterized_protein_yecH	237	0	134	0	100	0	56.5401	0	18.8467
B7LGM9	Putative_uncharacterized_protein	219	0	0	124	100	0	0	56.621	18.8737
B7L4A6	Putative_uncharacterized_protein	210	0	0	119	100	0	0	56.6667	18.8889
D8AG23	Putative_uncharacterized_protein	186	108	0	0	100	58.0645	0	0	19.3548
D6J9G0	Predicted_protein	186	0	49	60	100	0	26.3441	32.2581	19.5341
B7LCK8	UPF0370_protein_ypfN	198	0	118	0	100	0	59.596	0	19.8653
D7XPB4	Conserved_domain_protein	223	0	0	133	100	0	0	59.6413	19.8804
B7L8U3	Putative_uncharacterized_protein_yedF	231	0	69	70	100	0	29.8701	30.303	20.0577
B7L4N1	UPF0270_protein_yheU	216	0	38	93	100	0	17.5926	43.0556	20.216
B7LDH5	Putative_uncharacterized_protein	201	0	122	0	100	0	60.6965	0	20.2322
B7L571	Peripheral_inner_membrane_phage-shock_protein	219	0	135	0	100	0	61.6438	0	20.5479
B7L6V4	Putative_uncharacterized_protein_yebO	285	0	0	176	100	0	0	61.7544	20.5848
B7L5M9	Murein_lipoprotein	234	0	85	60	100	0	36.3248	25.641	20.6553
B7L4Y3	Putative_uncharacterized_protein_yahM	243	109	0	42	100	44.856	0	17.284	20.7133
D6J585	Predicted_protein	210	0	132	0	100	0	62.8571	0	20.9524
D7YXP3	Putative_uncharacterized_protein_(Fragment)	252	69	0	92	100	27.381	0	36.5079	21.2963
B5Z4I4	Type_III_secretion_apparatus_protein_EpaQ	258	0	0	165	100	0	0	63.9535	21.3178
E7II06	Putative_uncharacterized_protein	231	0	152	0	100	0	65.8009	0	21.9336
B3HAK9	ABC_transporter_ATPase_component	243	160	0	0	100	65.8436	0	0	21.9479
B7LBV3	Putative_uncharacterized_protein	195	0	129	0	100	0	66.1538	0	22.0513
C8TKW0	Head-tail_joining_protein	204	46	56	33	100	22.549	27.451	16.1765	22.0588
C8UMT8	Conserved_predicted_protein	192	129	0	0	100	67.1875	0	0	22.3958
Q1R5M9	Putative_uncharacterized_protein	183	0	123	0	100	0	67.2131	0	22.4044
E6A6E9	GntP_family_permease_(Fragment)	216	0	0	147	100	0	0	68.0556	22.6852
B7LC26	Putative_acyltransferase_with_acyl-CoA_N-acyltransferase_domain	270	77	107	0	100	28.5185	39.6296	0	22.716
D3GUC8	Putative_uncharacterized_protein	198	77	63	0	100	38.8889	31.8182	0	23.569
B7LCY0	Putative_uncharacterized_protein	204	58	0	88	100	28.4314	0	43.1373	23.8562
Q83QP3	Multiphosphoryl_transfer_protein_(MTP)_[Includes:_Phosphoenolpyruvate-protein_phosphotransferase_(EC_2.7.3.9)_(Phosphotransferase_system_enzyme_I);_Phosphocarrier_protein_HPr_(Protein_H);_Fructose-like_phosphotransferase_enzyme_IIA_component_(EC_2.7.1.-)_(PTS_system_fructose-like_EIIA_component)]	255	183	0	0	100	71.7647	0	0	23.9216
Q8X9P5	Putative_uncharacterized_protein	222	161	0	0	100	72.5225	0	0	24.1742
B7L9H1	Sec-independent_protein_translocase_protein_tatA/E_homolog_1	201	0	0	146	100	0	0	72.6368	24.2123
C6UP50	PyrBI_operon_leader_peptide	189	0	139	0	100	0	73.545	0	24.515
B7L4M4	Protein_slyX	216	0	159	0	100	0	73.6111	0	24.537
E1IUI5	Putative_uncharacterized_protein	217	0	160	0	100	0	73.7327	0	24.5776
D3GY25	Putative_transcriptional_regulator	261	75	0	118	100	28.7356	0	45.2107	24.6488
E9TM75	Conserved_domain_protein	192	0	0	143	100	0	0	74.4792	24.8264
B7L6G2	Putative_uncharacterized_protein_ydcY	231	61	0	112	100	26.4069	0	48.4848	24.9639
A1ABZ1	Putative_uncharacterized_protein	247	0	185	0	100	0	74.8988	0	24.9663
C6UQQ5	Predicted_protein	189	142	0	0	100	75.1323	0	0	25.0441
B7L6S0	Putative_uncharacterized_protein_yeaQ	246	0	0	188	100	0	0	76.4228	25.4743
B7LF30	Putative_uncharacterized_protein_ygeI	216	0	51	115	100	0	23.6111	53.2407	25.6173
B3Y1G8	Predicted_protein	291	47	0	178	100	16.1512	0	61.1684	25.7732
E9U426	Putative_uncharacterized_protein	207	0	164	0	100	0	79.2271	0	26.409
B5YSW8	Protein_AaeX	270	216	0	0	100	80	0	0	26.6667
Q0TE06	Putative_uncharacterized_protein	201	0	0	161	100	0	0	80.0995	26.6998
B7LGW5	Putative_uncharacterized_protein_ychH	276	0	61	161	100	0	22.1014	58.3333	26.8116
C8UMU1	Conserved_predicted_protein	192	0	155	0	100	0	80.7292	0	26.9097
B7L5L8	Putative_uncharacterized_protein_ydhR	303	34	211	0	100	11.2211	69.637	0	26.9527
E4P678	Putative_uncharacterized_protein	192	0	0	156	100	0	0	81.25	27.0833
B7LG84	Putative_uncharacterized_protein	234	0	123	68	100	0	52.5641	29.0598	27.208
D8E4T8	Putative_uncharacterized_protein	240	0	0	201	100	0	0	83.75	27.9167
B7L6F2	Putative_uncharacterized_protein_yncJ	228	192	0	0	100	84.2105	0	0	28.0702
D7YA75	Putative_uncharacterized_protein	192	0	162	0	100	0	84.375	0	28.125
B7L6I5	Integration_host_factor_subunit_alpha_(IHF-alpha)	297	0	0	251	100	0	0	84.5118	28.1706
C8U7M2	Putative_host_killing_protein	210	0	50	128	100	0	23.8095	60.9524	28.254
E9TBS3	Putative_uncharacterized_protein	222	0	0	191	100	0	0	86.036	28.6787
D8A8J7	Putative_uncharacterized_protein	309	266	0	0	100	86.0841	0	0	28.6947
D7YGF7	DNA_repair_protein_RadC_domain_protein	252	112	106	0	100	44.4444	42.0635	0	28.836
A1A9J4	Putative_uncharacterized_protein	267	135	0	96	100	50.5618	0	35.9551	28.839
D7XGF3	Putative_uncharacterized_protein	192	0	167	0	100	0	86.9792	0	28.9931
A7ZQW0	Putative_uncharacterized_protein	216	0	109	79	100	0	50.463	36.5741	29.0123
B7L848	UPF0161_protein_yidD	255	0	0	222	100	0	0	87.0588	29.0196
C8TNB3	Putative_uncharacterized_protein	369	154	0	171	100	41.7344	0	46.3415	29.3586
B7L6W7	Putative_transcriptional_regulator	288	83	90	81	100	28.8194	31.25	28.125	29.3981
B5YXA5	Putative_uncharacterized_protein	198	0	0	175	100	0	0	88.3838	29.4613
D8ENZ6	Conserved_domain_protein	192	48	122	0	100	25	63.5417	0	29.5139
Q8FL14	Putative_uncharacterized_protein	258	0	231	0	100	0	89.5349	0	29.845
D3GUQ7	Putative_uncharacterized_protein_mchS4	243	0	218	0	100	0	89.7119	0	29.904
B7L4B9	Lipoprotein	216	0	0	196	100	0	0	90.7407	30.2469
D7X9L8	Conserved_domain_protein	234	0	213	0	100	0	91.0256	0	30.3419
B6I3J1	Putative_uncharacterized_protein	195	55	57	66	100	28.2051	29.2308	33.8462	30.4274
B7L5J6	Putative_uncharacterized_protein_ydhI	234	214	0	0	100	91.453	0	0	30.4843
D7XM98	Conserved_domain_protein	228	168	42	0	100	73.6842	18.4211	0	30.7018
B7L8C1	Putative_uncharacterized_protein	216	0	142	57	100	0	65.7407	26.3889	30.7099
E1HZE7	Diguanylate_cyclase_domain_protein	162	0	150	0	100	0	92.5926	0	30.8642
B7MPY1	Putative_uncharacterized_protein	219	203	0	0	100	92.6941	0	0	30.898
B7LDJ8	30S_ribosomal_protein_S16	246	0	148	81	100	0	60.1626	32.9268	31.0298
B7L8L1	Putative_uncharacterized_protein_marB	216	0	0	202	100	0	0	93.5185	31.1728
B7L3Z8	Phage_transcriptional_regulator,_AlpA	195	183	0	0	100	93.8462	0	0	31.2821
B7L597	Putative_uncharacterized_protein_ynaJ	255	0	0	240	100	0	0	94.1176	31.3725
B7LBM6	Putative_uncharacterized_protein	240	226	0	0	100	94.1667	0	0	31.3889
E3Y9Y5	Putative_uncharacterized_protein	204	0	0	193	100	0	0	94.6078	31.5359
D6JAZ2	Predicted_protein	222	212	0	0	100	95.4955	0	0	31.8318
B7LE15	UPF0434_protein_ycaR	180	85	87	0	100	47.2222	48.3333	0	31.8519
B7L403	Putative_uncharacterized_protein	198	192	0	0	100	96.9697	0	0	32.3232
B7LG87	Putative_uncharacterized_protein	231	53	175	0	100	22.9437	75.7576	0	32.9004
D6JHW4	Putative_uncharacterized_protein	201	0	43	156	100	0	21.393	77.6119	33.0017
C8TW00	Putative_uncharacterized_protein	222	0	220	0	100	0	99.0991	0	33.033
B7LFB2	Putative_uncharacterized_protein_yccJ	225	0	0	223	100	0	0	99.1111	33.037
B7LEF5	Conserved_putative_non-oxidative_reversible_hydroxyarylic_acid_decarboxylase	234	0	0	232	100	0	0	99.1453	33.0484
C1HSQ8	DNA_transfer_protein	636	632	0	0	100	99.3711	0	0	33.1237
B7LEU7	Putative_tail_fiber_protein_(Modular_protein)	1536	1531	0	0	100	99.6745	0	0	33.2248
B7LBL6	Head_assembly_protein	456	456	0	0	100	100	0	0	33.3333
B7LBL9	Putative_packaged_DNA_stabilization_protein_p27	480	483	0	0	100	100	0	0	33.3333
B7LBL8	Packaged_DNA_stabilization_protein_from_phage	1416	1416	0	0	100	100	0	0	33.3333
B2TYH9	Hypothetical_bacteriophage_protein	240	0	249	0	100	0	100	0	33.3333
E7IZA3	Putative_uncharacterized_protein	321	0	362	0	100	0	100	0	33.3333
Q1R837	Putative_uncharacterized_protein	183	190	0	0	100	100	0	0	33.3333
B7LBM2	Putative_scaffold_protein	882	882	0	0	100	100	0	0	33.3333
A5VW76	Phage_terminase_small_subunit	438	465	0	0	100	100	0	0	33.3333
E9YWC9	Phage_integrase	894	895	0	0	100	100	0	0	33.3333
C8U7J7	Putative_uncharacterized_protein	549	637	0	0	100	100	0	0	33.3333
B7LES4	Lysozyme_(EC_3.2.1.17)	531	553	0	0	100	100	0	0	33.3333
B7LES3	Putative_uncharacterized_protein	312	345	0	0	100	100	0	0	33.3333
D3GUQ6	Microcin_H47_immunity_protein	207	0	218	0	100	0	100	0	33.3333
B7LG73	Putative_uncharacterized_protein	189	0	0	210	100	0	0	100	33.3333
B7LCC8	Putative_uncharacterized_protein_yfdY	240	0	0	244	100	0	0	100	33.3333
C6UNL9	Ribosome_modulation_factor	195	0	0	221	100	0	0	100	33.3333
B2TZ73	Major_tail_protein_V	750	918	0	0	100	100	0	0	33.3333
B7L6A9	Putative_multicomponent_oxygenase/reductase_subunit_for_phenylacetic_acid_degradation	285	304	0	0	100	100	0	0	33.3333
B7L569	DNA-binding_transcriptional_regulator_of_psp_operon	222	0	0	223	100	0	0	100	33.3333
D3QQU1	Putative_uncharacterized_protein	199	0	207	0	100	0	100	0	33.3333
B7L3Z6	Putative_prophage_CPS-53_integrase	1212	1262	0	0	100	100	0	0	33.3333
B7L3Z7	Putative_uncharacterized_protein	801	801	0	0	100	100	0	0	33.3333
B7L3Z9	AntA/AntB_antirepressor	798	799	0	0	100	100	0	0	33.3333
B7L407	Protein_perC_(Protein_bfpW)	285	295	0	0	100	100	0	0	33.3333
B7L406	Activator_of_ProP_osmoprotectant_transporter	555	627	0	0	100	100	0	0	33.3333
B7L405	Putative_uncharacterized_protein	2130	2133	0	0	100	100	0	0	33.3333
B7L402	Putative_uncharacterized_protein	363	426	0	0	100	100	0	0	33.3333
B7L400	Putative_uncharacterized_protein	1584	1586	0	0	100	100	0	0	33.3333
B7L409	Putative_uncharacterized_protein	321	360	0	0	100	100	0	0	33.3333
B7L408	Putative_uncharacterized_protein	1140	1143	0	0	100	100	0	0	33.3333
B7LHR6	Ribosome-associated,_sigma_54_modulation_protein	285	0	407	0	100	0	100	0	33.3333
B7LEU8	Putative_uncharacterized_protein	693	706	0	0	100	100	0	0	33.3333
E7SY70	Phage_DNA_transfer_protein	1464	1464	0	0	100	100	0	0	33.3333
Q1RDM3	Putative_uncharacterized_protein	267	283	0	0	100	100	0	0	33.3333
B7N0P0	Putative_uncharacterized_protein	259	0	0	288	100	0	0	100	33.3333
B7MGX7	Packaged_DNA_stabilization_protein_from_phage	546	568	0	0	100	100	0	0	33.3333
B7LBM4	Terminase_large_subunit	1410	1525	0	0	100	100	0	0	33.3333
B7LBM3	Portal_protein_p19	2196	2196	0	0	100	100	0	0	33.3333
B7LBM1	Major_head_protein_(P24)_(Major_coat_protein)	1269	1269	0	0	100	100	0	0	33.3333
C8UCF4	Putative_minor_tail_protein	411	437	0	0	100	100	0	0	33.3333
C8TUH3	Putative_minor_tail_protein	327	388	0	0	100	100	0	0	33.3333
B3IDN1	Putative_uncharacterized_protein	546	608	0	0	100	100	0	0	33.3333
D7X4T9	Putative_uncharacterized_protein	312	337	0	0	100	100	0	0	33.3333
Q1RAZ9	Putative_uncharacterized_protein	255	0	270	0	100	0	100	0	33.3333
B3HVA3	Putative_uncharacterized_protein	924	984	0	0	100	100	0	0	33.3333
C8TV01	Putative_head_DNA_stabilization_protein	846	855	0	0	100	100	0	0	33.3333
B7L471	Putative_uncharacterized_protein	429	546	0	0	100	100	0	0	33.3333
C8TUZ9	Putative_DNA_transfer_protein	690	694	0	0	100	100	0	0	33.3333
C8TUZ6	Predicted_lipoprotein	519	519	0	0	100	100	0	0	33.3333
D7Y7X1	Head_binding_protein	420	498	0	0	100	100	0	0	33.3333
C6USM2	Putative_DNA_adenine_methyltransferase_encoded_by_prophage_CP-933O	1056	1059	0	0	100	100	0	0	33.3333
B7L410	Putative_uncharacterized_protein	270	313	0	0	100	100	0	0	33.3333
B7L411	Putative_uncharacterized_protein	543	564	0	0	100	100	0	0	33.3333
B7L412	Putative_uncharacterized_protein	993	1248	0	0	100	100	0	0	33.3333
B7L413	Putative_uncharacterized_protein	978	1069	0	0	100	100	0	0	33.3333
B5YWP4	Antirepressor_protein	876	876	0	0	100	100	0	0	33.3333
B7LTY2	DNA_transfer_protein_from_phage	1845	1845	0	0	100	100	0	0	33.3333
D8B8Y4	Putative_uncharacterized_protein	186	0	0	191	100	0	0	100	33.3333
B3HVA5	Antitermination_protein_Q	339	359	0	0	100	100	0	0	33.3333
D8CLM5	Conserved_domain_protein	236	0	249	0	100	0	100	0	33.3333
B7LAK5	Putative_uncharacterized_protein_yejG	342	0	0	453	100	0	0	100	33.3333
B6I4K2	Putative_uncharacterized_protein	234	134	38	69	100	57.265	16.2393	29.4872	34.3305
Q8CLS5	Putative_uncharacterized_protein	123	48	0	79	100	39.0244	0	64.2276	34.4173
B7LHW5	Putative_uncharacterized_protein_yhdT	240	126	122	0	100	52.5	50.8333	0	34.4444
D7X6F8	Putative_uncharacterized_protein	189	0	130	66	100	0	68.7831	34.9206	34.5679
B7LBE0	Putative_uncharacterized_protein	192	74	0	128	100	38.5417	0	66.6667	35.0694
B3WGP8	Protein_HipA	312	119	212	0	100	38.141	67.9487	0	35.3632
D8BRM0	Phage_major_capsid_protein_E_(Fragment)	453	436	45	0	100	96.2472	9.93377	0	35.3937
B7LFK1	Putative_uncharacterized_protein_yqgD	249	126	106	33	100	50.6024	42.5703	13.253	35.4752
D8EPC5	Conserved_domain_protein	201	0	73	141	100	0	36.3184	70.1493	35.4892
D7YT02	Putative_uncharacterized_protein	246	83	180	0	100	33.7398	73.1707	0	35.6369
E0J6U0	Putative_uncharacterized_protein	288	0	202	106	100	0	70.1389	36.8056	35.6481
C8U8H8	Predicted_transcriptional_regulator	200	0	184	30	100	0	92	15	35.6667
P77089	Putative_uncharacterized_protein	210	0	64	161	100	0	30.4762	76.6667	35.7143
C8TSS6	Conserved_predicted_protein	270	57	233	0	100	21.1111	86.2963	0	35.8025
B7L4J6	30S_ribosomal_protein_S14	303	0	144	183	100	0	47.5248	60.396	35.9736
D3GT26	Putative_general_stress_response_protein	213	195	39	0	100	91.5493	18.3099	0	36.6197
B7LG80	Putative_uncharacterized_protein	201	43	0	178	100	21.393	0	88.5572	36.6501
B7LES5	Putative_uncharacterized_protein	210	0	162	70	100	0	77.1429	33.3333	36.8254
D3H375	Mercuric_ion_transport_protein	273	0	30	292	100	0	10.989	100	36.9963
B7LFS1	Putative_uncharacterized_protein	204	51	176	0	100	25	86.2745	0	37.0915
B7L7N8	Putative_uncharacterized_protein_yebV	234	175	86	0	100	74.7863	36.7521	0	37.1795
B7LBR1	Putative_uncharacterized_protein	207	0	95	136	100	0	45.8937	65.7005	37.1981
C8U7N2	Putative_uncharacterized_protein	201	41	0	185	100	20.398	0	92.0398	37.4793
D6J868	Predicted_protein	225	40	0	214	100	17.7778	0	95.1111	37.6296
B7LE69	Subunit_of_enzyme_for_2-thio_modification_of_mnm5s2U_of_tRNA_anticodon_U	327	0	43	349	100	0	13.1498	100	37.7166
B7LA19	Putative_uncharacterized_protein_yiiS	297	317	40	0	100	100	13.468	0	37.8227
B7LF95	Putative_uncharacterized_protein_ymcD	303	0	106	241	100	0	34.9835	79.538	38.1738
B7L514	Regulator_protein_that_represses_frmRAB_operon	273	0	317	41	100	0	100	15.0183	38.3394
B7L7P5	DNA_polymerase_III,_theta_subunit_(EC_2.7.7.7)	228	107	158	0	100	46.9298	69.2982	0	38.7427
B3AW45	Putative_uncharacterized_protein	192	0	184	40	100	0	95.8333	20.8333	38.8889
D7YHL6	Conserved_domain_protein	225	123	140	0	100	54.6667	62.2222	0	38.963
D6JCB6	Putative_uncharacterized_protein	225	122	141	0	100	54.2222	62.6667	0	38.963
D8EA67	Putative_uncharacterized_protein	204	36	211	0	100	17.6471	100	0	39.2157
D7YDC0	Conserved_domain_protein	231	0	167	106	100	0	72.2944	45.8874	39.3939
B3Y1R9	Predicted_protein	192	154	73	0	100	80.2083	38.0208	0	39.4097
B7L5A2	Putative_uncharacterized_protein	192	0	131	96	100	0	68.2292	50	39.4097
D2NB21	Putative_uncharacterized_protein	222	37	103	123	100	16.6667	46.3964	55.4054	39.4895
C8TI04	Conserved_predicted_protein	210	0	235	39	100	0	100	18.5714	39.5238
D7ZBG8	Putative_uncharacterized_protein	183	87	0	131	100	47.541	0	71.5847	39.7086
B7L4J5	50S_ribosomal_protein_L24	312	179	36	157	100	57.3718	11.5385	50.3205	39.7436
B7LDR1	Putative_uncharacterized_protein	270	52	303	0	100	19.2593	100	0	39.7531
B7LB97	Ren_protein_from_phage_origin	300	59	308	0	100	19.6667	100	0	39.8889
Q1R6R6	Putative_uncharacterized_protein	284	0	56	317	100	0	19.7183	100	39.9061
Q8FAZ7	Putative_uncharacterized_protein	213	0	74	185	100	0	34.7418	86.8545	40.5321
B7LHW0	Putative_uncharacterized_protein	186	78	50	99	100	41.9355	26.8817	53.2258	40.681
D7YLW3	Putative_uncharacterized_protein	192	182	0	54	100	94.7917	0	28.125	40.9722
B7LHF6	Toxin_of_the_YafQ-DinJ_toxin-antitoxin_system	276	146	196	0	100	52.8986	71.0145	0	41.3043
B7LCQ0	Putative_uncharacterized_protein_yfgJ	213	51	224	0	100	23.9437	100	0	41.3146
D8EA13	Putative_uncharacterized_protein	219	54	0	234	100	24.6575	0	100	41.5525
D7YL88	Conserved_domain_protein	252	172	0	147	100	68.254	0	58.3333	42.1958
D6JCI7	Predicted_protein	252	0	292	69	100	0	100	27.381	42.4603
D7ZJH9	Conserved_domain_protein_(Fragment)	192	53	0	192	100	27.6042	0	100	42.5347
B7LGI3	Putative_uncharacterized_protein	192	0	116	130	100	0	60.4167	67.7083	42.7083
D8EA79	Putative_uncharacterized_protein	195	55	208	0	100	28.2051	100	0	42.735
C1HRB5	Putative_uncharacterized_protein	213	0	78	196	100	0	36.6197	92.0188	42.8795
C6UXV0	Regulatory_protein_cro	198	99	157	0	100	50	79.2929	0	43.0976
B7L5M7	Putative_uncharacterized_protein_ydhZ	207	111	0	159	100	53.6232	0	76.8116	43.4783
B7L618	Putative_uncharacterized_protein_bcsF	189	0	215	58	100	0	100	30.6878	43.5626
B7L6J0	50S_ribosomal_protein_L35	195	53	100	103	100	27.1795	51.2821	52.8205	43.7607
E1IYP7	Hok/gef_family_protein	210	146	0	133	100	69.5238	0	63.3333	44.2857
B7LAW5	Putative_uncharacterized_protein_yjbD	270	272	89	0	100	100	32.963	0	44.321
D3GV08	Putative_uncharacterized_protein	253	122	0	215	100	48.2213	0	84.9802	44.4005
B6I4T4	Putative_uncharacterized_protein	207	173	0	103	100	83.5749	0	49.7585	44.4444
B7LB84	Putative_uncharacterized_protein	201	162	107	0	100	80.597	53.2338	0	44.6103
D6I8Q5	Cold_shock_protein	258	130	216	0	100	50.3876	83.7209	0	44.7028
C8U9T4	Predicted_DNA-binding_protein	276	0	95	309	100	0	34.4203	100	44.8068
B7LCF5	Putative_uncharacterized_protein_ypeB	216	182	109	0	100	84.2593	50.463	0	44.9074
D7XGD6	Putative_uncharacterized_protein	195	34	34	216	100	17.4359	17.4359	100	44.9573
Q0TGT5	Putative_uncharacterized_protein	237	84	265	0	100	35.443	100	0	45.1477
B7L8G2	Putative_uncharacterized_protein_ybdJ	246	111	73	152	100	45.122	29.6748	61.7886	45.5285
D8EAE3	Conserved_domain_protein	237	196	128	0	100	82.7004	54.0084	0	45.5696
D8E437	Conserved_domain_protein	225	227	0	83	100	100	0	36.8889	45.6296
B7LGY3	Glycogen_synthesis_protein_glgS	198	73	76	123	100	36.8687	38.3838	62.1212	45.7912
D7YJB0	Conserved_domain_protein	189	94	0	166	100	49.7354	0	87.8307	45.8554
B7L4E6	Putative_uncharacterized_protein_yaaY	216	83	227	0	100	38.4259	100	0	46.142
B7L6S1	Putative_uncharacterized_protein	183	71	195	0	100	38.7978	100	0	46.2659
B7LFK3	Putative_uncharacterized_protein_yqgC	213	83	239	0	100	38.9671	100	0	46.3224
Q0TJ23	Putative_uncharacterized_protein	223	0	214	96	100	0	95.9641	43.0493	46.3378
D7X960	Conserved_domain_protein	192	75	219	0	100	39.0625	100	0	46.3542
D6JEV2	Predicted_protein	204	0	132	152	100	0	64.7059	74.5098	46.4052
B7LHX2	Putative_uncharacterized_protein_yhdV	219	0	94	211	100	0	42.9224	96.347	46.4231
E3PL99	Putative_amidohydrolase	343	311	0	167	100	90.6706	0	48.688	46.4529
C6UQK8	Putative_uncharacterized_protein	246	0	125	218	100	0	50.813	88.6179	46.477
B5YVH2	Putative_uncharacterized_protein	225	0	170	144	100	0	75.5556	64	46.5185
B7L5H8	Post-transcriptional_regulator	213	179	49	70	100	84.0376	23.0047	32.8638	46.6354
B7L559	Putative_uncharacterized_protein_ymjA	243	0	97	247	100	0	39.9177	100	46.6392
B7LAM1	Cytochrome_c_biogenesis_protein	207	0	85	209	100	0	41.0628	100	47.0209
E9U0W1	Conserved_domain_protein	253	285	104	0	100	100	41.1067	0	47.0356
B7L4E5	30S_ribosomal_protein_S20	261	75	163	131	100	28.7356	62.4521	50.1916	47.1264
B7LHZ3	Putative_uncharacterized_protein_yhdL	216	60	86	160	100	27.7778	39.8148	74.0741	47.2222
B7LEN9	Trp_operon_repressor	324	0	180	279	100	0	55.5556	86.1111	47.2222
B7LAH8	Putative_uncharacterized_protein	201	133	0	152	100	66.1692	0	75.6219	47.2637
D8C0T9	DNA_(Cytosine-5-)-methyltransferase	294	123	307	0	100	41.8367	100	0	47.2789
D8C8F3	Conserved_domain_protein	267	231	0	150	100	86.5169	0	56.1798	47.5655
B7LBH9	Putative_uncharacterized_protein_yfcL	276	189	0	206	100	68.4783	0	74.6377	47.7053
B7L7G2	Putative_tautomerase_ydcE_(Modular_protein)	291	63	184	171	100	21.6495	63.2302	58.7629	47.8809
E3PBJ5	Putative_uncharacterized_protein	279	210	142	49	100	75.2688	50.8961	17.5627	47.9092
Q8X288	Prophage_maintenance_protein_(Putative_Gef-like_protein_encoded_by_prophage_CP-933N)_(Putative_cell_killing_protein_encoded_within_cryptic_prophage_CP-933P)	210	0	202	100	100	0	96.1905	47.619	47.9365
C8U7H6	Putative_uncharacterized_protein	249	0	127	232	100	0	51.004	93.1727	48.0589
D2TSK5	Hypothetical_prophage_protein	201	116	0	174	100	57.7114	0	86.5672	48.0929
B7LFG9	Cell_division_protein_ZapA_(Z_ring-associated_protein_ZapA)	327	145	0	513	100	44.3425	0	100	48.1142
B7L5H7	Beta-lactam_resistance_membrane_protein	198	116	0	170	100	58.5859	0	85.8586	48.1481
D8ESU4	Conserved_domain_protein	231	33	136	165	100	14.2857	58.8745	71.4286	48.1962
D8AB29	Putative_uncharacterized_protein	222	49	242	50	100	22.0721	100	22.5225	48.1982
B7LCR3	30S_ribosomal_protein_S18	225	0	208	118	100	0	92.4444	52.4444	48.2963
E3PET9	Putative_uncharacterized_protein	213	0	96	224	100	0	45.0704	100	48.3568
Q8FHS4	Putative_uncharacterized_protein	255	237	134	0	100	92.9412	52.549	0	48.4967
B7LDB6	Putative_uncharacterized_protein_yfhJ	198	134	0	155	100	67.6768	0	78.2828	48.6532
B7L9M1	Putative_uncharacterized_protein	252	0	125	243	100	0	49.6032	96.4286	48.6772
C8U7M4	Putative_uncharacterized_protein	279	129	0	303	100	46.2366	0	100	48.7455
B7L8I2	Putative_uncharacterized_protein_ybdD	195	41	224	50	100	21.0256	100	25.641	48.8889
C8TKS2	Putative_excisionase	216	218	0	101	100	100	0	46.7593	48.9198
B7MT14	Putative_uncharacterized_protein	213	118	196	0	100	55.3991	92.0188	0	49.1393
D3H2K9	Putative_uncharacterized_protein	216	154	165	0	100	71.2963	76.3889	0	49.2284
B7LAS5	Polymyxin_resistance_protein_B	264	319	126	0	100	100	47.7273	0	49.2424
B7L466	Head_stabilization_protein_(Head_protein_GP3)	204	172	0	130	100	84.3137	0	63.7255	49.3464
E1IMH6	Transcriptional_regulator,_GntR_family	282	141	0	277	100	50	0	98.227	49.409
B5YVT0	Putative_uncharacterized_protein	255	234	145	0	100	91.7647	56.8627	0	49.5425
B6I1E3	Putative_phage_excisionase	234	222	0	126	100	94.8718	0	53.8462	49.5726
B7L5B6	Putative_uncharacterized_protein_ydbJ	264	130	308	0	100	49.2424	100	0	49.7475
B7L7L8	Putative_uncharacterized_protein_lsrG	288	227	0	204	100	78.8194	0	70.8333	49.8843
C6UYS2	Putative_6-phospho-beta-glucosidase	222	139	0	195	100	62.6126	0	87.8378	50.1502
B7L4B0	Putative_uncharacterized_protein	186	140	0	142	100	75.2688	0	76.3441	50.5376
B7LF99	DNA-binding_transcriptional_regulator	210	147	172	0	100	70	81.9048	0	50.6349
B7LCT4	Putative_uncharacterized_protein_ytfP	339	140	356	36	100	41.2979	100	10.6195	50.6391
B7L426	Putative_uncharacterized_protein_ykgL	225	67	131	145	100	29.7778	58.2222	64.4444	50.8148
E0QWE8	Putative_uncharacterized_protein	198	104	279	0	100	52.5253	100	0	50.8418
D8E8Y6	Conserved_domain_protein	273	0	144	322	100	0	52.7473	100	50.9158
D3H0I0	Putative_uncharacterized_protein	216	223	114	0	100	100	52.7778	0	50.9259
B7L620	Putative_uncharacterized_protein_yhjR	186	131	50	104	100	70.4301	26.8817	55.914	51.0753
B7LAD9	Putative_uncharacterized_protein	225	120	257	0	100	53.3333	100	0	51.1111
B7LAL1	UPF0352_protein_yejL	225	0	184	163	100	0	81.7778	72.4444	51.4074
A8AQJ2	Putative_uncharacterized_protein	378	239	229	115	100	63.2275	60.582	30.4233	51.4109
D7X133	Conserved_domain_protein	213	0	194	135	100	0	91.0798	63.3803	51.4867
B7LDZ0	Putative_uncharacterized_protein	255	211	188	0	100	82.7451	73.7255	0	52.1569
Q1RCK1	Putative_uncharacterized_protein	351	345	0	206	100	98.2906	0	58.6895	52.3267
A1AJ99	Putative_uncharacterized_protein	333	375	134	56	100	100	40.2402	16.8168	52.3524
E6APW8	Putative_uncharacterized_protein	294	168	0	409	100	57.1429	0	100	52.381
D3GXR4	Putative_uncharacterized_protein	222	0	223	127	100	0	100	57.2072	52.4024
C8TSV5	Putative_IS609_transposase_TnpA	429	48	456	199	100	11.1888	100	46.3869	52.5253
B3IA33	Transposase,_family	484	494	181	99	100	100	37.3967	20.4545	52.6171
B7LGS2	Putative_uncharacterized_protein_ymgC	246	146	272	0	100	59.3496	100	0	53.1165
B7LCJ7	Putative_carboxysome-like_ethanolaminosome_structural_protein_with_putative_role_in_ethanol_utilization	333	122	369	76	100	36.6366	100	22.8228	53.1532
B7LE66	Heat_shock_protein_hspQ	315	310	194	0	100	98.4127	61.5873	0	53.3333
B7LFM8	Putative_uncharacterized_protein	267	80	81	308	100	29.9625	30.3371	100	53.4332
B7L6H3	Putative_4Fe-4S_ferredoxin-type_oxidoreductase_subunit	291	188	0	279	100	64.6048	0	95.8763	53.4937
B7L4C1	Putative_uncharacterized_protein	213	0	249	129	100	0	100	60.5634	53.5211
Q0TKV8	Putative_uncharacterized_protein	213	222	0	132	100	100	0	61.9718	53.9906
P75711	Uncharacterized_protein_ybbV	276	38	241	170	100	13.7681	87.3188	61.5942	54.2271
B7L527	Putative_uncharacterized_protein	192	128	0	185	100	66.6667	0	96.3542	54.3403
C8UCK2	Putative_uncharacterized_protein	231	146	237	0	100	63.2035	100	0	54.4012
B7L844	Ribonuclease_P_protein_component_(RNase_P_protein)_(RNaseP_protein)_(EC_3.1.26.5)_(Protein_C5)	357	226	440	0	100	63.3053	100	0	54.4351
E7H9D3	Putative_uncharacterized_protein	199	0	171	154	100	0	85.9296	77.3869	54.4389
Q1R4V7	Putative_uncharacterized_protein	273	187	212	47	100	68.4982	77.6557	17.2161	54.4567
D3GWZ4	Putative_acetolactate_synthase_isozyme_I_small_subunit_(EC_2.2.1.6)_(Fragment)	248	163	243	0	100	65.7258	97.9839	0	54.5699
B5YU13	Tail_fiber_protein	1140	1136	395	337	100	99.6491	34.6491	29.5614	54.6199
C3TNJ2	Putative_uncharacterized_protein	267	302	172	0	100	100	64.4195	0	54.8065
C1HR96	Putative_uncharacterized_protein	198	0	177	149	100	0	89.3939	75.2525	54.8822
B7L7C8	Putative_uncharacterized_protein	213	141	240	0	100	66.1972	100	0	55.3991
D8ANQ8	Conserved_domain_protein_(Fragment)	252	202	0	217	100	80.1587	0	86.1111	55.4233
D7Y8E6	Conserved_domain_protein	255	163	225	36	100	63.9216	88.2353	14.1176	55.4248
C6V226	Putative_uncharacterized_protein	246	49	215	146	100	19.9187	87.3984	59.3496	55.5556
B6I5T1	Putative_uncharacterized_protein	216	232	0	144	100	100	0	66.6667	55.5556
D7ZY80	Conserved_domain_protein	219	132	192	41	100	60.274	87.6712	18.7215	55.5556
C8UMM0	Predicted_C4-type_zinc_finger_protein	219	197	168	0	100	89.9543	76.7123	0	55.5556
B7LAH2	Putative_uncharacterized_protein	201	0	137	206	100	0	68.1592	100	56.0531
Q0THZ6	Putative_uncharacterized_protein	228	40	265	116	100	17.5439	100	50.8772	56.1404
B7JCH5	Putative_uncharacterized_protein	267	0	183	292	100	0	68.5393	100	56.1798
B7L8A7	Acetolactate_synthase_II,_small_subunit_(EC_2.2.1.6)	261	245	120	76	100	93.8697	45.977	29.1188	56.3218
B7LAX6	Putative_uncharacterized_protein	276	191	0	309	100	69.2029	0	100	56.401
C8TWX2	Conserved_predicted_protein	258	189	0	248	100	73.2558	0	96.124	56.4599
B7L4X6	Putative_uncharacterized_protein_yrhB	282	322	51	145	100	100	18.0851	51.4184	56.5012
B7MFW4	Potassium_ion_accessory_transporter_subunit	201	0	253	140	100	0	100	69.6517	56.5506
B7LFE0	IS3_element_protein_InsE	306	290	0	230	100	94.7712	0	75.1634	56.6449
C1HG03	Putative_uncharacterized_protein	189	201	134	0	100	100	70.8995	0	56.9665
E6B1S6	Putative_uncharacterized_protein	270	188	50	224	100	69.6296	18.5185	82.963	57.037
A1ABC3	Putative_uncharacterized_protein	270	203	149	111	100	75.1852	55.1852	41.1111	57.1605
B7LAQ3	Putative_2Fe-2S_cluster-containing_protein;_putative_oxidoreductase_subunit	252	0	273	181	100	0	100	71.8254	57.2751
A7ZYX0	Putative_uncharacterized_protein	189	182	0	144	100	96.2963	0	76.1905	57.4956
B7MXC9	Putative_uncharacterized_protein	231	256	168	0	100	100	72.7273	0	57.5758
C8U7M3	Putative_uncharacterized_protein	279	291	203	0	100	100	72.7599	0	57.5866
B7LB61	Putative_uncharacterized_protein_yjdI	228	53	167	174	100	23.2456	73.2456	76.3158	57.6023
B7LC35	Putative_uncharacterized_protein_yjeT	195	0	183	154	100	0	93.8462	78.9744	57.6068
B7L546	UPF0345_protein_yaiE	282	0	209	315	100	0	74.1135	100	58.0378
B7LGI7	30S_ribosomal_protein_S15	267	284	0	198	100	100	0	74.1573	58.0524
B7L8G8	Putative_uncharacterized_protein_ybdZ	216	149	170	58	100	68.9815	78.7037	26.8519	58.179
B3BAI0	Putative_uncharacterized_protein	192	219	144	0	100	100	75	0	58.3333
B7L9Y4	Putative_uncharacterized_protein_yehE	279	210	0	323	100	75.2688	0	100	58.4229
B7LAA6	Putative_uncharacterized_protein_ybfA	204	96	69	193	100	47.0588	33.8235	94.6078	58.4967
C8TSM0	Putative_tail_protein	234	0	216	195	100	0	92.3077	83.3333	58.547
D3GVS6	Putative_uncharacterized_protein	210	205	134	30	100	97.619	63.8095	14.2857	58.5714
B7LDA4	Integration_host_factor_subunit_beta_(IHF-beta)	282	251	0	245	100	89.0071	0	86.8794	58.6288
D3H4C2	Putative_uncharacterized_protein	216	198	182	0	100	91.6667	84.2593	0	58.642
B7LHF7	Antitoxin_of_YafQ-DinJ_toxin-antitoxin_system	258	196	308	0	100	75.969	100	0	58.6563
B7L760	50S_ribosomal_protein_L28	234	133	268	45	100	56.8376	100	19.2308	58.6895
B7LGB0	Putative_uncharacterized_protein	210	97	94	179	100	46.1905	44.7619	85.2381	58.7302
B7L4A5	Putative_uncharacterized_protein_yciN	249	150	40	257	100	60.241	16.0643	100	58.7684
B7LGV5	Putative_inner_membrane_protein_with_transglycosylase-associated_domain	252	193	259	0	100	76.5873	100	0	58.8624
B7LC31	Protein_hfq_(HF-1)_(Host_factor-I_protein)_(HF-I)	306	0	317	235	100	0	100	76.7974	58.9325
Q1RF06	Putative_uncharacterized_protein	255	0	252	199	100	0	98.8235	78.0392	58.9542
B7LD42	Glutaredoxin_1,_redox_coenzyme_for_ribonucleotide_reductase_(RNR1a)	255	0	206	245	100	0	80.7843	96.0784	58.9542
A7ZUM9	Putative_uncharacterized_protein	234	227	187	0	100	97.0085	79.9145	0	58.9744
Q1R826	Putative_uncharacterized_protein	252	0	256	194	100	0	100	76.9841	58.9947
E5FD82	Relaxase_(Fragment)	264	205	0	263	100	77.6515	0	99.6212	59.0909
Q0TEJ8	Putative_uncharacterized_protein	231	117	220	74	100	50.6494	95.2381	32.0346	59.3074
B7L6R8	Putative_uncharacterized_protein_yoaF	252	224	75	150	100	88.8889	29.7619	59.5238	59.3915
B7LDS2	Putative_PTS_system,_specific_IIB_component	285	336	0	223	100	100	0	78.2456	59.4152
E1I1F6	Putative_uncharacterized_protein_(Fragment)	210	106	105	164	100	50.4762	50	78.0952	59.5238
B7L4Y5	Putative_uncharacterized_protein_yahO	273	113	273	102	100	41.3919	100	37.3626	59.5849
B7LDR4	Putative_uncharacterized_protein	213	168	0	225	100	78.8732	0	100	59.6244
C8TT57	Putative_cell_division_inhibitor_protein	219	229	173	0	100	100	78.9954	0	59.6651
B7L9B4	Putative_uncharacterized_protein_yihD	267	319	211	0	100	100	79.0262	0	59.6754
C8TMX3	Conserved_predicted_protein	273	299	216	0	100	100	79.1209	0	59.707
C8UMT3	Conserved_predicted_protein	222	43	166	189	100	19.3694	74.7748	85.1351	59.7598
B7L975	Putative_uncharacterized_protein	201	0	189	173	100	0	94.0299	86.0697	60.0332
B7L936	Putative_uncharacterized_protein	258	159	128	178	100	61.6279	49.6124	68.9922	60.0775
B7LC66	Molybdopterin_synthase,_small_subunit	243	79	264	116	100	32.5103	100	47.7366	60.0823
B7LEI6	Putative_4Fe-4S_cluster-containing_protein	258	355	71	137	100	100	27.5194	53.1008	60.2067
C8TPU6	Excisionase	282	0	286	228	100	0	100	80.8511	60.2837
D6J5V7	Predicted_protein	252	262	47	157	100	100	18.6508	62.3016	60.3175
C8UEI9	Putative_tail_length_tape_measure_protein	2610	2610	1077	1040	100	100	41.2644	39.8467	60.3704
E9U457	Putative_uncharacterized_protein_(Fragment)	303	134	307	113	100	44.2244	100	37.2937	60.5061
C8TPT1	Sfa_protein	228	252	43	144	100	100	18.8596	63.1579	60.6725
B7LB93	Cro	228	0	215	200	100	0	94.2982	87.7193	60.6725
B7L8W1	Flagellar_biosynthesis_protein	267	210	70	206	100	78.6517	26.2172	77.1536	60.6742
B7L6X5	Putative_uncharacterized_protein_ysaB	297	333	73	171	100	100	24.5791	57.5758	60.7183
E1JBF0	Conserved_domain_protein	213	0	220	176	100	0	100	82.6291	60.8764
B7LD43	Putative_uncharacterized_protein_ybjC	285	302	237	0	100	100	83.1579	0	61.0526
A1ACN0	Antitoxin_of_the_YoeB-YefM_toxin-antitoxin_system	276	0	284	230	100	0	100	83.3333	61.1111
D7ZSW1	Putative_uncharacterized_protein	307	256	0	332	100	83.3876	0	100	61.1292
D6JHU1	Putative_uncharacterized_protein_(Fragment)	192	215	0	161	100	100	0	83.8542	61.2847
E5ZNX5	Putative_uncharacterized_protein	306	0	262	301	100	0	85.6209	98.366	61.329
B7MPU8	Putative_uncharacterized_protein	207	196	185	0	100	94.686	89.372	0	61.3527
E7DYT8	Cro_antirepressor	201	128	41	208	100	63.6816	20.398	100	61.3599
D8AVP8	Putative_uncharacterized_protein	243	285	0	205	100	100	0	84.3621	61.454
B7LEE2	Protein_required_for_maturation_of_hydrogenases_1_and_3	270	0	274	228	100	0	100	84.4444	61.4815
A7ZP61	Putative_uncharacterized_protein	195	0	165	219	100	0	84.6154	100	61.5385
D7YLT6	Putative_uncharacterized_protein	258	223	0	462	100	86.4341	0	100	62.1447
P75786	Putative_uncharacterized_protein_yliL	267	101	166	231	100	37.8277	62.1723	86.5169	62.1723
Q1RB56	Putative_uncharacterized_protein	258	84	151	248	100	32.5581	58.5271	96.124	62.4031
C9WXE6	Streptothricin_acetyltransferase	216	0	243	189	100	0	100	87.5	62.5
B7L4L4	Bacterioferritin-associated_ferredoxin	192	0	170	191	100	0	88.5417	99.4792	62.6736
D3GSV7	Type_III_secretion_system_protein	238	210	269	0	100	88.2353	100	0	62.7451
B7N3K3	Endopeptidase_(Lysis_protein)_from_bacteriophage_origin_(EC_3.4.-.-)	471	475	343	73	100	100	72.8238	15.4989	62.7742
P77108	Putative_uncharacterized_protein	288	0	255	320	100	0	88.5417	100	62.8472
C8UML9	Putative_uncharacterized_protein	282	0	276	256	100	0	97.8723	90.7801	62.8842
B7L9N8	Putative_uncharacterized_protein_yeeD	225	145	151	129	100	64.4444	67.1111	57.3333	62.963
D7X160	Putative_uncharacterized_protein	286	211	51	279	100	73.7762	17.8322	97.5524	63.0536
B7LBZ1	Putative_uncharacterized_protein	261	0	253	241	100	0	96.9349	92.3372	63.0907
C8U534	Putative_uncharacterized_protein	234	65	144	258	100	27.7778	61.5385	100	63.1054
E7HIE3	Putative_uncharacterized_protein	284	254	0	291	100	89.4366	0	100	63.1455
D7ZEG8	Conserved_domain_protein	360	415	323	0	100	100	89.7222	0	63.2407
B7LBB8	Head-to-tail_joining_protein_W_(GpW)_from_bacteriophage_origin	204	221	184	0	100	100	90.1961	0	63.3987
B7LCE2	Putative_uncharacterized_protein_ypeC	324	0	383	294	100	0	100	90.7407	63.5802
B7L7X4	Putative_stability/partitioning_protein_phage_encoded_(Putative_plasmid_partition_protein)_(Modular_protein)	312	314	182	102	100	100	58.3333	32.6923	63.6752
Q8X2K1	Putative_uncharacterized_protein_ECs1369	306	294	0	293	100	96.0784	0	95.7516	63.9434
E6BT79	Conserved_domain_protein_(Fragment)	273	202	49	303	100	73.9927	17.9487	100	63.9805
E6A074	Putative_uncharacterized_protein	201	186	0	201	100	92.5373	0	100	64.1791
B7LF82	Putative_uncharacterized_protein_ygfY	264	106	294	139	100	40.1515	100	52.6515	64.2677
B7LD76	Translation_initiation_factor_IF-1	216	141	263	60	100	65.2778	100	27.7778	64.3519
B7L7H2	Outer_membrane_porin	288	147	340	121	100	51.0417	100	42.0139	64.3519
E3Y5K2	Putative_uncharacterized_protein	240	242	172	52	100	100	71.6667	21.6667	64.4444
A1A7Q7	Putative_uncharacterized_protein	312	0	354	292	100	0	100	93.5897	64.5299
C3T592	Putative_uncharacterized_protein	270	309	0	253	100	100	0	93.7037	64.5679
B7LH56	Threonine_dehydratase_operon_activator_protein	354	358	332	0	100	100	93.7853	0	64.5951
B7LDQ4	Putative_uncharacterized_protein	177	188	166	0	100	100	93.7853	0	64.5951
D3H3G0	Putative_phage_protein	279	0	262	302	100	0	93.9068	100	64.6356
B7MPV7	Putative_uncharacterized_protein	216	159	104	156	100	73.6111	48.1481	72.2222	64.6605
B7N935	Putative_uncharacterized_protein	270	131	247	146	100	48.5185	91.4815	54.0741	64.6914
D3GT45	Putative_uncharacterized_protein	264	342	0	249	100	100	0	94.3182	64.7727
B7L7N9	Putative_uncharacterized_protein_yebW	273	167	205	159	100	61.1722	75.0916	58.2418	64.8352
P03853	Uncharacterized_9.2_kDa_protein	204	195	0	202	100	95.5882	0	99.0196	64.8693
D8BVW7	Putative_uncharacterized_protein	225	39	174	243	100	17.3333	77.3333	100	64.8889
B7L812	Acetolactate_synthase_I,_small_subunit_(EC_2.2.1.6)	288	257	183	121	100	89.2361	63.5417	42.0139	64.9306
C8U9X6	Predicted_regulatory_protein	258	86	176	241	100	33.3333	68.2171	93.4109	64.9871
B7L962	Putative_lipoprotein	201	231	191	0	100	100	95.0249	0	65.0083
A1A8L3	Putative_uncharacterized_protein	267	204	252	65	100	76.4045	94.382	24.3446	65.0437
B7L5Y4	DNA-binding_transcriptional_repressor	351	380	99	236	100	100	28.2051	67.2365	65.1472
B7LC14	Putative_uncharacterized_protein_yjeN	312	261	366	37	100	83.6538	100	11.859	65.1709
B7LGT2	Cell_division_topological_specificity_factor	264	332	253	0	100	100	95.8333	0	65.2778
C8UMI7	Conserved_predicted_protein	216	174	103	147	100	80.5556	47.6852	68.0556	65.4321
E1JEV9	Putative_uncharacterized_protein_(Fragment)	330	0	319	392	100	0	96.6667	100	65.5556
B7LDQ3	Putative_uncharacterized_protein	177	172	192	0	100	97.1751	100	0	65.725
B7L4D0	Putative_uncharacterized_protein_yaaX	294	172	138	270	100	58.5034	46.9388	91.8367	65.7596
B7LH93	UPF0213_protein_yhbQ	300	0	292	347	100	0	97.3333	100	65.7778
E1I6L3	Putative_uncharacterized_protein	270	263	279	0	100	97.4074	100	0	65.8025
Q1RE42	Putative_uncharacterized_protein	282	302	29	246	100	100	10.2837	87.234	65.8392
D6JAC7	Predicted_protein	204	155	58	190	100	75.9804	28.4314	93.1373	65.8497
B7LFL6	UPF0235_protein_yggU	288	0	289	282	100	0	100	97.9167	65.9722
B7L4N4	Putative_uncharacterized_protein	213	196	142	85	100	92.0188	66.6667	39.9061	66.1972
E1JFI8	Mannitol_dehydrogenase_rossman_domain_protein_(Fragment)	321	317	0	321	100	98.7539	0	100	66.2513
Q50918	Mercury_resistance_(mer)_operon	360	377	0	356	100	100	0	98.8889	66.2963
C5W100	Ybl25	201	101	145	154	100	50.2488	72.1393	76.6169	66.335
D7YRT1	Toxin-antitoxin_system,_antitoxin_component,_Xre_family	291	255	290	35	100	87.6289	99.6564	12.0275	66.4376
D3GUY0	Putative_uncharacterized_protein	303	345	238	63	100	100	78.5479	20.7921	66.4466
B7LHP5	50S_ribosomal_protein_L27	255	191	128	190	100	74.902	50.1961	74.5098	66.5359
B7LFQ7	Putative_uncharacterized_protein	303	302	320	0	100	99.67	100	0	66.5567
B7LGT7	UPF0745_protein_YcgL	324	0	328	329	100	0	100	100	66.6667
P77184	Putative_protein_lomR	336	345	0	360	100	100	0	100	66.6667
Q1RGI0	Putative_uncharacterized_protein	333	0	385	387	100	0	100	100	66.6667
E2XAT4	IS1_transposase_family_protein	237	0	250	237	100	0	100	100	66.6667
D6JFL7	Putative_uncharacterized_protein	189	0	190	196	100	0	100	100	66.6667
E3PN47	Putative_uncharacterized_protein	273	0	281	319	100	0	100	100	66.6667
B7L5F1	Spermidine_export_protein_mdtI	327	0	335	338	100	0	100	100	66.6667
B7LE88	Putative_uncharacterized_protein_ygaC	342	377	0	386	100	100	0	100	66.6667
D7XWY5	Conserved_domain_protein	291	319	307	0	100	100	100	0	66.6667
Q1R2C0	Putative_uncharacterized_protein	330	0	383	367	100	0	100	100	66.6667
B7LFB4	Putative_uncharacterized_protein	228	259	0	234	100	100	0	100	66.6667
B7LCP4	Putative_uncharacterized_protein	288	100	240	236	100	34.7222	83.3333	81.9444	66.6667
A1AHE7	Putative_uncharacterized_protein	294	327	341	0	100	100	100	0	66.6667
D7X2G1	Conserved_domain_protein	309	0	343	341	100	0	100	100	66.6667
B7L531	Putative_uncharacterized_protein_yaiZ	342	385	0	391	100	100	0	100	66.6667
B7MSC9	Tail_attachment_protein_(Minor_capsid_protein_FII)	363	381	0	548	100	100	0	100	66.6667
A7ZKW7	Putative_uncharacterized_protein	267	268	331	0	100	100	100	0	66.6667
D8CA09	Putative_uncharacterized_protein_(Fragment)	279	0	318	315	100	0	100	100	66.6667
Q8D127	Cold_shock_protein_(Putative_cold_shock_protein)	237	121	173	181	100	51.0549	72.9958	76.3713	66.8073
B7LHD8	Putative_uncharacterized_protein	222	198	191	56	100	89.1892	86.036	25.2252	66.8168
D8A5A5	Putative_uncharacterized_protein_(Fragment)	300	131	171	315	100	43.6667	57	100	66.8889
B7LFG2	Putative_lipoprotein	225	245	178	50	100	100	79.1111	22.2222	67.1111
B6ZWS3	Putative_uncharacterized_protein	222	241	141	86	100	100	63.5135	38.7387	67.4174
C8UK75	Putative_uncharacterized_protein	288	310	65	230	100	100	22.5694	79.8611	67.4769
D7ZRJ7	Conserved_domain_protein	222	131	183	137	100	59.009	82.4324	61.7117	67.7177
C8TSI7	Putative_repressor_protein_C	309	319	121	199	100	100	39.1586	64.4013	67.8533
B7L9L9	Putative_lipoprotein	324	151	185	371	100	46.6049	57.0988	100	67.9012
B7LHQ1	DNA-binding_transcriptional_activator_of_maltose_metabolism	276	296	218	69	100	100	78.9855	25	67.9952
B7L4B5	Putative_uncharacterized_protein_yciS	306	270	231	124	100	88.2353	75.4902	40.5229	68.0828
B7L702	Putative_uncharacterized_protein	210	90	143	196	100	42.8571	68.0952	93.3333	68.0952
Q1R8R2	Putative_uncharacterized_protein	258	148	176	205	100	57.3643	68.2171	79.4574	68.3463
A1AG83	Putative_uncharacterized_protein	300	245	211	161	100	81.6667	70.3333	53.6667	68.5556
Q1RE18	Putative_uncharacterized_protein	260	225	51	272	100	86.5385	19.6154	100	68.7179
B7MQ07	Putative_uncharacterized_protein	249	272	120	145	100	100	48.1928	58.2329	68.8086
B7LGS9	Putative_uncharacterized_protein_ymgD	327	203	147	375	100	62.0795	44.9541	100	69.0112
D7YH50	Putative_uncharacterized_protein	216	91	142	257	100	42.1296	65.7407	100	69.2901
B7L6A3	Putative_uncharacterized_protein_ydbL	324	423	267	83	100	100	82.4074	25.6173	69.3416
B6HZH1	Putative_uncharacterized_protein	267	260	96	200	100	97.3783	35.9551	74.9064	69.4132
E6AZ73	Regulatory_uhpC_domain_protein_(Fragment)	279	243	206	132	100	87.0968	73.8351	47.3118	69.4146
B7LDL7	Transposase_ORF_A,_IS3_family	345	444	255	120	100	100	73.913	34.7826	69.5652
B7L4T3	Putative_HTH-type_transcriptional_regulator_yiaG	294	44	303	276	100	14.966	100	93.8776	69.6145
P77130	Putative_uncharacterized_protein	285	45	407	266	100	15.7895	100	93.3333	69.7076
B7L472	Tail_attachment_protein_(Minor_capsid_protein_FII)	351	303	144	290	100	86.3248	41.0256	82.6211	69.9905
D8EK43	Conserved_domain_protein	246	164	177	176	100	66.6667	71.9512	71.5447	70.0542
C8UMK3	Predicted_outer_membrane_protein	276	317	223	82	100	100	80.7971	29.7101	70.1691
B7LFA8	Chaperone_modulatory_protein_CbpM	303	330	94	241	100	100	31.0231	79.538	70.187
B7L6Q2	Putative_uncharacterized_protein_yeaC	270	199	102	303	100	73.7037	37.7778	100	70.4938
B5Z135	4Fe-4S_binding_domain_protein	282	69	334	246	100	24.4681	100	87.234	70.5674
D6JFA8	Predicted_protein	264	311	273	31	100	100	100	11.7424	70.5808
D6J5W8	Putative_uncharacterized_protein	222	168	165	138	100	75.6757	74.3243	62.1622	70.7207
E1J8V4	Conserved_domain_protein	306	39	352	352	100	12.7451	100	100	70.915
A4Y217	Putative_uncharacterized_protein	195	151	123	141	100	77.4359	63.0769	72.3077	70.9402
Q53295	Orf_5'_of_BCCP_protein_(Fragment)	186	187	161	49	100	100	86.5591	26.3441	70.9677
E1P7F7	Putative_uncharacterized_protein	286	225	247	140	100	78.6713	86.3636	48.951	71.3287
E9YDG2	Recombination_associated_protein_RdgC	267	143	223	207	100	53.5581	83.5206	77.5281	71.5356
E7IH86	Protein_trbH	267	266	335	40	100	99.6255	100	14.9813	71.5356
Q7B9I1	Putative_uncharacterized_protein	273	148	297	165	100	54.2125	100	60.4396	71.5507
B7LHU7	Putative_barnase_inhibitor	270	145	185	250	100	53.7037	68.5185	92.5926	71.6049
B5YX24	Conserved_domain_protein	240	78	198	245	100	32.5	82.5	100	71.6667
Q32D89	Putative_uncharacterized_protein	249	256	102	185	100	100	40.9639	74.2972	71.7537
B7L5W5	Putative_transcriptional_regulator	327	50	344	368	100	15.2905	100	100	71.7635
D7ZIU0	Putative_uncharacterized_protein	207	184	237	56	100	88.8889	100	27.0531	71.9807
E8IYI4	Excisionase	323	360	52	387	100	100	16.0991	100	72.033
E9TS14	Conserved_domain_protein_(Fragment)	372	144	340	320	100	38.7097	91.3978	86.0215	72.043
B7LAN0	Assembly_protein_for_periplasmic_nitrate_reductase	261	190	226	149	100	72.7969	86.59	57.0881	72.1584
B7L5Z4	Stress_response_protein_acid-resistance_protein	330	57	358	398	100	17.2727	100	100	72.4242
B7LAG5	Putative_uncharacterized_protein_yeiS	237	247	261	43	100	100	100	18.1435	72.7145
B7L8N6	Host_specificity_protein_J	3393	3369	2103	1930	100	99.2927	61.9805	56.8818	72.7183
B7LGE6	Putative_uncharacterized_protein_yghW	285	57	337	280	100	20	100	98.2456	72.7485
A1A9I9	Putative_uncharacterized_protein	306	362	137	225	100	100	44.7712	73.5294	72.7669
B7LEJ7	Putative_uncharacterized_protein	264	168	168	244	100	63.6364	63.6364	92.4242	73.2323
E7HI62	Putative_uncharacterized_protein	262	258	259	59	100	98.4733	98.855	22.5191	73.2824
B7L4T2	Putative_uncharacterized_protein	315	63	326	501	100	20	100	100	73.3333
D3GTU6	Putative_uncharacterized_protein	249	293	123	176	100	100	49.3976	70.6827	73.3601
B7LDU3	Transposase_ORF_A,_IS911	342	279	266	209	100	81.5789	77.7778	61.1111	73.4893
Q1R8Z9	Putative_uncharacterized_protein	336	237	174	332	100	70.5357	51.7857	98.8095	73.7103
B7L4K0	30S_ribosomal_protein_S17	252	55	265	282	100	21.8254	100	100	73.9418
Q0TJT1	Hypothetical_transcriptional_regulator	238	250	242	52	100	100	100	21.8487	73.9496
B7LFY6	UPF0231_protein_yacL	360	355	86	358	100	98.6111	23.8889	99.4444	73.9815
B7LB86	Putative_uncharacterized_protein	309	68	387	369	100	22.0065	100	100	74.0022
D8EDM2	Conserved_domain_protein	234	222	92	206	100	94.8718	39.3162	88.0342	74.0741
B7L7V5	Putative_uncharacterized_protein_yecR	321	220	324	174	100	68.5358	100	54.2056	74.2471
B7LG61	Putative_uncharacterized_protein	249	224	160	171	100	89.9598	64.257	68.6747	74.2972
D6JFR7	Putative_uncharacterized_protein	231	193	164	158	100	83.5498	70.9957	68.3983	74.3146
D8ET41	Toxin-antitoxin_system_protein	240	254	165	131	100	100	68.75	54.5833	74.4444
B7LCR2	Primosomal_replication_protein_n	312	261	152	284	100	83.6538	48.7179	91.0256	74.4658
B7LDD2	3-phenylpropionate_dioxygenase,_putative_ferredoxin_subunit	318	75	353	354	100	23.5849	100	100	74.5283
Q8FAM3	Putative_uncharacterized_protein	315	374	75	335	100	100	23.8095	100	74.6032
B5Z0G8	Rof_protein	258	218	188	172	100	84.4961	72.8682	66.6667	74.677
D3GX03	Insertion_sequence_IS100,_ATP-binding_protein	353	241	359	198	100	68.272	100	56.0907	74.7875
B7LCC7	Putative_lipoprotein	273	67	294	278	100	24.5421	100	100	74.8474
B7LGS1	Putative_uncharacterized_protein_ymgB	264	298	258	72	100	100	97.7273	27.2727	75
B0LHS0	Maltose_operon_protein_B_(Fragment)	333	381	400	84	100	100	100	25.2252	75.0751
B5Z2J4	Putative_uncharacterized_protein	285	334	378	72	100	100	100	25.2632	75.0877
D7Z4E7	Conserved_domain_protein	234	163	206	159	100	69.6581	88.0342	67.9487	75.2137
D3GU27	Putative_uncharacterized_protein	261	210	212	168	100	80.4598	81.2261	64.3678	75.3512
D7YDG0	Conserved_domain_protein	225	243	59	237	100	100	26.2222	100	75.4074
D7ZE65	Putative_uncharacterized_protein	324	135	308	290	100	41.6667	95.0617	89.5062	75.4115
B7NID3	Putative_uncharacterized_protein	228	109	260	179	100	47.807	100	78.5088	75.4386
B7LE90	Glutaredoxin-like_protein	243	276	253	64	100	100	100	26.3374	75.4458
B7NHL2	Putative_uncharacterized_protein	288	287	339	77	100	99.6528	100	26.7361	75.463
C8TRH0	Conserved_predicted_protein	189	168	132	131	100	88.8889	69.8413	69.3122	76.0141
E9UHF9	Conserved_domain_protein	315	311	287	121	100	98.7302	91.1111	38.4127	76.0847
B7LGH2	Quinol_monooxygenase	312	239	365	162	100	76.6026	100	51.9231	76.1752
B7L707	Putative_uncharacterized_protein_yhhH	381	418	448	109	100	100	100	28.6089	76.203
C8U7M8	Putative_uncharacterized_protein	345	169	290	331	100	48.9855	84.058	95.942	76.3285
E9U5T6	Conserved_domain_protein	237	143	168	234	100	60.3376	70.8861	98.7342	76.6526
Q79BD2	Putative_uncharacterized_protein	345	315	134	362	100	91.3043	38.8406	100	76.715
C6USU1	Lysis_protein	288	126	304	249	100	43.75	100	86.4583	76.7361
B7L533	Putative_uncharacterized_protein	201	191	97	175	100	95.0249	48.2587	87.0647	76.7828
B5YPZ3	Putative_uncharacterized_protein	216	201	143	157	100	93.0556	66.2037	72.6852	77.3148
B7LDV7	Putative_uncharacterized_protein	207	226	187	87	100	100	90.3382	42.029	77.4557
B7LGD8	Probable_hydrogenase_nickel_incorporation_protein_hypA_2	339	350	110	392	100	100	32.4484	100	77.4828
B7LEZ7	Prepilin_peptidase-dependent_protein_C	321	289	262	196	100	90.0312	81.6199	61.0592	77.5701
Q1RFF5	Putative_uncharacterized_protein	327	266	411	168	100	81.3456	100	51.3761	77.5739
B7LA44	Putative_enzyme_IIB_component_of_PTS	318	346	334	106	100	100	100	33.3333	77.7778
B7L883	ATP_synthase_subunit_c_(ATP_synthase_F(0)_sector_subunit_c)_(F-type_ATPase_subunit_c)_(F-ATPase_subunit_c)_(Lipid-binding_protein)	237	255	104	212	100	100	43.8819	89.4515	77.7778
P03702	Host-nuclease_inhibitor_protein_gam	369	138	354	431	100	37.3984	95.935	100	77.7778
B7L4Q5	Putative_uncharacterized_protein_yhfU	351	312	159	361	100	88.8889	45.2991	100	78.0627
D7XMX6	Putative_uncharacterized_protein	273	257	171	212	100	94.1392	62.6374	77.6557	78.1441
D6J9L4	Predicted_protein	312	372	193	227	100	100	61.859	72.7564	78.2051
D6J782	Predicted_protein	312	341	167	256	100	100	53.5256	82.0513	78.5256
B7L4G7	Putative_4Fe-4S_ferredoxin	285	126	292	261	100	44.2105	100	91.5789	78.5965
B7LEG6	Cell_division_protein_ftsB_homolog	309	215	207	368	100	69.5793	66.9903	100	78.8565
B7LDL3	Putative_uncharacterized_protein	312	204	318	224	100	65.3846	100	71.7949	79.0598
E1IRL7	Conserved_domain_protein	300	310	265	147	100	100	88.3333	49	79.1111
B7L8X6	Putative_uncharacterized_protein_yedR	363	369	202	297	100	100	55.6474	81.8182	79.1552
B7L981	Putative_uncharacterized_protein	360	343	416	152	100	95.2778	100	42.2222	79.1667
A0SY34	Dihydropteroate_synthase_(Fragment)	201	145	199	134	100	72.1393	99.005	66.6667	79.2703
B7L997	Sec-independent_protein_translocase_protein_tatA/E_homolog_2	267	243	308	126	100	91.0112	100	47.191	79.4007
C8TSJ1	Putative_uncharacterized_protein	240	216	285	117	100	90	100	48.75	79.5833
B7L5F9	Putative_uncharacterized_protein_ydgC	333	185	383	278	100	55.5556	100	83.4835	79.6797
B7L8U9	Flagellar_hook-basal_body_complex_protein_FliE	312	316	122	346	100	100	39.1026	100	79.7009
B7L6E8	Putative_transposase	1206	1207	796	882	100	100	66.0033	73.1343	79.7125
B5Z433	Acid_shock_protein	333	168	404	297	100	50.4505	100	89.1892	79.8799
D8C3Y4	Conserved_domain_protein	279	285	112	285	100	100	40.1434	100	80.0478
B7L736	Glutaredoxin_3	249	248	118	232	100	99.5984	47.3896	93.1727	80.0535
B7L8L6	Putative_cellobiose-specific_phosphotransferase_enzyme_IIB_component_(EC_2.7.1.69)	309	314	516	125	100	100	100	40.4531	80.151
B7LDW9	Putative_uncharacterized_protein	195	102	172	218	100	52.3077	88.2051	100	80.1709
B7L4P4	Nitrite_reductase,_NAD(P)H-binding,_small_subunit_(EC_1.7.1.4)	324	306	385	150	100	94.4444	100	46.2963	80.2469
B7L6R7	Putative_uncharacterized_protein_yeaO	345	409	331	157	100	100	95.942	45.5072	80.4831
A1ACA1	Putative_uncharacterized_protein	273	144	297	244	100	52.7473	100	89.3773	80.7082
B7LHG5	Putative_uncharacterized_protein_ychN	351	436	148	396	100	100	42.1652	100	80.7217
D7XHU9	Putative_uncharacterized_protein	294	200	231	281	100	68.0272	78.5714	95.5782	80.7256
B7LDL6	Putative_GTP-binding_factor_from_putative_CP4-like_prophage	297	321	330	126	100	100	100	42.4242	80.8081
B7L773	DNA-directed_RNA_polymerase_subunit_omega_(RNAP_omega_subunit)_(EC_2.7.7.6)_(RNA_polymerase_omega_subunit)_(Transcriptase_subunit_omega)	273	174	231	257	100	63.7363	84.6154	94.1392	80.8303
E9WV50	DoxX_protein	463	480	197	603	100	100	42.5486	100	80.8495
B7LF41	Putative_uncharacterized_protein	291	297	296	124	100	100	100	42.6117	80.8706
E2QNG5	Putative_uncharacterized_protein	327	214	253	348	100	65.4434	77.37	100	80.9378
D3QKQ6	Putative_uncharacterized_protein_essD	258	247	207	173	100	95.7364	80.2326	67.0543	81.0078
D7XPE0	Putative_uncharacterized_protein	351	348	329	177	100	99.1453	93.7322	50.4274	81.1016
B7LBA5	Putative_uncharacterized_protein_ybcO	288	339	189	225	100	100	65.625	78.125	81.25
E2QP58	Putative_uncharacterized_protein	255	266	173	194	100	100	67.8431	76.0784	81.3072
B3HLS5	Conserved_domain_protein	270	216	178	266	100	80	65.9259	98.5185	81.4815
C6UP08	Shiga_toxin_II_subunit_B	267	294	127	259	100	100	47.5655	97.0037	81.5231
B7L9V5	Putative_uncharacterized_protein	294	346	139	287	100	100	47.2789	97.619	81.6327
B7L4L8	Protein_tusB_(tRNA_2-thiouridine_synthesizing_protein_B)	285	131	317	327	100	45.9649	100	100	81.9883
C6UWI3	Predicted_protein	273	239	265	169	100	87.5458	97.0696	61.9048	82.1734
B7L6G1	Putative_uncharacterized_protein_ydcX	246	142	219	289	100	57.7236	89.0244	100	82.2493
B7L9E4	Putative_uncharacterized_protein	288	135	313	336	100	46.875	100	100	82.2917
B7LDE5	Regulatory_protein_P-II_for_glutamine_synthetase	336	279	356	215	100	83.0357	100	63.9881	82.3413
A1AAE4	Putative_uncharacterized_protein	297	335	181	256	100	100	60.9428	86.1953	82.3793
B7LBQ7	Anti-RecBCD_protein_2	294	304	185	250	100	100	62.9252	85.034	82.6531
B3XF80	Putative_uncharacterized_protein	246	266	192	172	100	100	78.0488	69.9187	82.6558
C8U7N3	Putative_uncharacterized_protein	237	206	145	247	100	86.9198	61.1814	100	82.7004
B7LBJ7	Putative_uncharacterized_protein_yfcZ	282	282	136	321	100	100	48.227	100	82.7423
B7LHQ2	Putative_uncharacterized_protein_yrbB	291	295	353	141	100	100	100	48.4536	82.8179
D6IM82	Predicted_protein	207	217	151	158	100	100	72.9469	76.3285	83.0918
B7LAA8	Putative_uncharacterized_protein_ybfB	324	433	353	160	100	100	100	49.3827	83.1276
B7LGG2	Putative_uncharacterized_protein_ygiZ	330	166	327	354	100	50.303	99.0909	100	83.1313
D3H0W1	Putative_uncharacterized_protein	285	280	146	321	100	98.2456	51.2281	100	83.1579
D3QX02	Superoxide_dismutase_[Cu-Zn]_(EC_1.15.1.1)	339	354	281	229	100	100	82.8909	67.5516	83.4808
D3QKN1	Putative_uncharacterized_protein	324	200	288	694	100	61.7284	88.8889	100	83.5391
Q8KTV8	Putative_uncharacterized_protein	342	297	220	343	100	86.8421	64.3275	100	83.7232
B7LDB7	[2Fe-2S]_ferredoxin	333	242	393	263	100	72.6727	100	78.979	83.8839
D7JPX3	Predicted_protein	180	139	194	134	100	77.2222	100	74.4444	83.8889
B7LGS0	Putative_uncharacterized_protein_ymgA	270	227	215	238	100	84.0741	79.6296	88.1481	83.9506
B7L687	Nitrogen_assimilation_regulatory_protein_for_GlnL,_GlnE,_and_AmtB	336	321	190	366	100	95.5357	56.5476	100	84.0278
B7L534	Anti-adapter_protein_iraP	258	277	135	294	100	100	52.3256	100	84.1085
D6JGH4	Predicted_protein	279	313	168	257	100	100	60.2151	92.1147	84.1099
B7L530	Putative_uncharacterized_protein_yaiY	306	175	322	292	100	57.1895	100	95.4248	84.2048
D7ZHL1	Conserved_domain_protein	287	319	152	298	100	100	52.9617	100	84.3206
D6JCN8	Predicted_protein	249	289	156	226	100	100	62.6506	90.7631	84.4712
D3GTE9	UPF0060_membrane_protein_ynfA	333	418	396	178	100	100	100	53.4535	84.4845
B7L7X0	Putative_uncharacterized_protein	300	328	163	300	100	100	54.3333	100	84.7778
B7L4K2	50S_ribosomal_protein_L16	408	394	364	280	100	96.5686	89.2157	68.6275	84.8039
D8APM5	Conserved_domain_protein	316	299	190	368	100	94.6203	60.1266	100	84.9156
B7LB06	Putative_uncharacterized_protein_yjbR	354	194	431	410	100	54.8023	100	100	84.9341
A8A1D4	Transposase,_IS605_orfB_family,_truncation	327	321	186	377	100	98.1651	56.8807	100	85.0153
E9V5S4	Putative_uncharacterized_protein	267	171	243	281	100	64.0449	91.0112	100	85.0187
Q7ARG4	Phage_lambda-related_host_specificity_protein_J_(Putative_phage_tail_protein)	2727	2703	2037	2225	100	99.1199	74.6975	81.5915	85.1363
B7LH39	Putative_uncharacterized_protein_yqjK	297	245	255	259	100	82.4916	85.8586	87.2054	85.1852
B7US54	Predicted_protein	336	187	349	361	100	55.6548	100	100	85.2183
C1HQQ4	Zinc-containing_alcohol_dehydrogenase_superfamily	342	389	310	223	100	100	90.6433	65.2047	85.2827
Q8FL97	Putative_uncharacterized_protein	351	404	436	197	100	100	100	56.1254	85.3751
B5Z160	Putative_lipoprotein	342	436	192	400	100	100	56.1404	100	85.3801
E1HW70	Conserved_domain_protein	336	255	270	374	100	75.8929	80.3571	100	85.4167
B7L8S8	Putative_uncharacterized_protein_yecF	222	216	139	216	100	97.2973	62.6126	97.2973	85.7357
B7MQ88	Putative_uncharacterized_protein	237	169	216	225	100	71.308	91.1392	94.9367	85.7947
D6J831	Putative_uncharacterized_protein	237	266	271	136	100	100	100	57.384	85.7947
A1ADD7	Putative_uncharacterized_protein	306	194	315	288	100	63.3987	100	94.1176	85.8388
Q8FJS8	Putative_uncharacterized_protein	297	209	351	259	100	70.3704	100	87.2054	85.8586
F1ZLN9	Putative_uncharacterized_protein	255	311	226	178	100	100	88.6275	69.8039	86.1438
B7L6U9	Putative_uncharacterized_protein	243	197	188	298	100	81.07	77.3663	100	86.1454
B7L9W3	Galactitol-specific_enzyme_IIB_component_of_PTS_(EC_2.7.1.69)	282	302	267	181	100	100	94.6809	64.1844	86.2884
A1AIC8	Putative_uncharacterized_protein	324	191	648	359	100	58.9506	100	100	86.3169
B7L4V4	Thiosulfate_sulfurtransferase_glpE_(EC_2.8.1.1)	324	383	191	331	100	100	58.9506	100	86.3169
B7LFN8	Putative_uncharacterized_protein	291	203	267	284	100	69.7595	91.7526	97.5945	86.3688
A1ACI3	Putative_uncharacterized_protein	282	283	222	227	100	100	78.7234	80.4965	86.4066
B7LB17	Putative_uncharacterized_protein_yjcH	312	186	315	333	100	59.6154	100	100	86.5385
Q5CCH1	Putative_uncharacterized_protein	306	353	183	433	100	100	59.8039	100	86.6013
Q1R759	Putative_uncharacterized_protein	201	178	229	144	100	88.5572	100	71.6418	86.733
B7LDQ2	Putative_transcriptional_regulator	294	346	349	177	100	100	100	60.2041	86.7347
B7L9F7	L-rhamnose_mutarotase_(EC_5.1.3.n3)_(Rhamnose_1-epimerase)_(Type-3_mutarotase)	312	188	337	339	100	60.2564	100	100	86.7521
B7LH42	Putative_uncharacterized_protein_yhaH	363	387	387	219	100	100	100	60.3306	86.7769
B7LEI4	6-pyruvoyl_tetrahydrobiopterin_synthase_(PTPS)	363	396	220	426	100	100	60.6061	100	86.8687
Q1R7H9	Putative_uncharacterized_protein	285	340	312	173	100	100	100	60.7018	86.9006
C8UKJ8	Conserved_predicted_protein	291	286	338	184	100	98.2818	100	63.2302	87.1707
C6UTJ2	Putative_uncharacterized_protein	234	223	193	196	100	95.2991	82.4786	83.7607	87.1795
E1IVP2	Conserved_domain_protein	321	198	353	346	100	61.6822	100	100	87.2274
B7LA21	Cell_division_protein_ZapB	243	238	260	155	100	97.9424	100	63.786	87.2428
E7IDX2	HNH_nuclease_domain_protein	423	303	387	418	100	71.6312	91.4894	98.818	87.3128
P71314	Putative_uncharacterized_protein	249	283	165	239	100	100	66.2651	95.9839	87.4163
Q4MU61	ABC_transporter,_ATP-binding_protein	645	639	601	454	100	99.0698	93.1783	70.3876	87.5452
Q8XG58	Putative_uncharacterized_protein_(Putative_uncharacterized_protein_STY3476)	300	294	300	194	100	98	100	64.6667	87.5556
C8U7I2	Putative_outer_membrane_protein	276	178	271	427	100	64.4928	98.1884	100	87.5604
E2QMD4	Regulatory_protein	324	313	434	215	100	96.6049	100	66.358	87.6543
C8UBR5	Conserved_predicted_protein	207	188	150	216	100	90.8213	72.4638	100	87.7617
B7L9P3	Toxin_of_the_YoeB-YefM_toxin-antitoxin_system	252	284	263	160	100	100	100	63.4921	87.8307
B7L5R7	Putative_uncharacterized_protein_yhhM	357	393	235	349	100	100	65.8263	97.7591	87.8618
D3GYL6	Gamma-glutamyltranspeptidase_(Fragment)	326	208	344	358	100	63.8037	100	100	87.9346
Q8FIQ9	Putative_uncharacterized_protein	396	472	253	399	100	100	63.8889	100	87.963
D8B001	Conserved_domain_protein	262	259	171	304	100	98.855	65.2672	100	88.0407
D3GU18	Putative_plasmid-related_protein	489	451	352	521	100	92.229	71.9836	100	88.0709
B7L9H5	UPF0250_protein_ybeD	261	168	308	288	100	64.3678	100	100	88.1226
B7L539	Phosphate_starvation-inducible_protein	318	353	205	351	100	100	64.4654	100	88.1551
B7L783	Putative_uncharacterized_protein_yicS	291	241	250	280	100	82.8179	85.9107	96.2199	88.3162
D3GVN6	Putative_acyl_carrier_protein	246	249	178	229	100	100	72.3577	93.0894	88.4824
C8UCI0	Putative_uncharacterized_protein	249	225	238	198	100	90.3614	95.5823	79.5181	88.4873
E9VY02	Putative_uncharacterized_protein	510	601	397	447	100	100	77.8431	87.6471	88.4967
E9TFH8	Putative_uncharacterized_protein	317	304	321	221	100	95.8991	100	69.7161	88.5384
Q716F1	Gene_24_protein	288	240	237	293	100	83.3333	82.2917	100	88.5417
Q1RBK1	Putative_acid_shock_protein	306	383	201	343	100	100	65.6863	100	88.5621
B7L7U5	Flagellar_transcriptional_regulator_FlhD	357	565	235	429	100	100	65.8263	100	88.6088
D8A048	Conserved_domain_protein_(Fragment)	336	387	363	222	100	100	100	66.0714	88.6905
B5Z4H9	Type_III_secretion_apparatus_protein_EprJ	329	384	219	472	100	100	66.5653	100	88.8551
B7MRF8	Putative_uncharacterized_protein	288	311	194	490	100	100	67.3611	100	89.1204
B7LCL3	Putative_uncharacterized_protein	264	244	252	210	100	92.4242	95.4545	79.5455	89.1414
B7LA81	Sulphur_carrier_protein	198	180	221	152	100	90.9091	100	76.7677	89.2256
B7LHB1	Putative_uncharacterized_protein	273	245	215	332	100	89.7436	78.7546	100	89.4994
B7L5T5	Putative_uncharacterized_protein	357	246	362	400	100	68.9076	100	100	89.6359
B7LHW8	DNA-binding_protein_fis	294	204	297	365	100	69.3878	100	100	89.7959
Q1RD63	Putative_uncharacterized_protein	373	423	458	259	100	100	100	69.437	89.8123
B3HAK8	Putative_uncharacterized_protein	297	413	301	207	100	100	100	69.697	89.899
B7LBS9	Putative_uncharacterized_protein_yjdK	294	342	205	316	100	100	69.7279	100	89.9093
D3GT81	Putative_uncharacterized_protein	230	235	204	187	100	100	88.6957	81.3043	90
B7LEB7	DNA-binding_transcriptional_activator_of_glucitol_operon	357	250	419	418	100	70.028	100	100	90.0093
D6JA38	Predicted_protein	261	226	218	262	100	86.59	83.5249	100	90.0383
D7JKG6	Predicted_protein	265	186	294	309	100	70.1887	100	100	90.0629
B2U3Q6	Putative_uncharacterized_protein	330	352	232	342	100	100	70.303	100	90.101
B7LHY2	Putative_uncharacterized_protein_yrdB	255	180	257	292	100	70.5882	100	100	90.1961
A8A7I8	Putative_uncharacterized_protein	324	386	229	351	100	100	70.679	100	90.2263
B7LB11	DNA-binding_transcriptional_dual_regulator	321	298	366	251	100	92.8349	100	78.1931	90.3427
A7ZV20	Putative_uncharacterized_protein	249	213	213	299	100	85.5422	85.5422	100	90.3614
B7LAE2	Putative_uncharacterized_protein_ybgE	291	229	321	269	100	78.6942	100	92.4399	90.378
B7L4K5	30S_ribosomal_protein_S19	276	229	282	244	100	82.971	100	88.4058	90.4589
B7L5X4	Universal_stress_protein_B	333	400	347	238	100	100	100	71.4715	90.4905
B7LDR5	Putative_uncharacterized_protein	219	166	213	216	100	75.7991	97.2603	98.6301	90.5632
C8TVZ6	Putative_uncharacterized_protein	324	350	243	314	100	100	75	96.9136	90.6379
B7L6K5	Cell_division_activator_CedA	261	345	188	281	100	100	72.0307	100	90.6769
B7LCN5	Putative_oxidoreductase	357	258	424	361	100	72.2689	100	100	90.7563
B7LE89	Putative_uncharacterized_protein_ygaM	339	245	343	369	100	72.2714	100	100	90.7571
E1HWK4	Putative_uncharacterized_protein_(Fragment)	336	335	244	396	100	99.7024	72.619	100	90.7738
E4UED1	LF82_chromosome,_complete_sequence	291	273	239	281	100	93.8144	82.1306	96.5636	90.8362
D7XQE2	Conserved_domain_protein	255	292	265	185	100	100	100	72.549	90.8497
B7LBZ9	Putative_uncharacterized_protein_yjeI	351	365	327	280	100	100	93.1624	79.7721	90.9782
E6A0R6	Conserved_domain_protein	290	212	334	350	100	73.1034	100	100	91.0345
Q8FIS1	Putative_uncharacterized_protein	372	309	335	434	100	83.0645	90.0538	100	91.0394
B7LD74	ATP-dependent_Clp_protease_adapter_protein_ClpS	318	253	324	298	100	79.5597	100	93.7107	91.0901
C8U7P1	Probable_antirepressor	636	644	469	642	100	100	73.7421	100	91.2474
D7Y0Y7	Putative_uncharacterized_protein	252	250	353	189	100	99.2063	100	75	91.4021
B7L6L2	N,N'-diacetylchitobiose-specific_enzyme_IIB_component_of_PTS_(EC_2.7.1.69)	318	250	305	351	100	78.6164	95.9119	100	91.5094
Q707G3	Putative_uncharacterized_protein	300	525	310	224	100	100	100	74.6667	91.5556
B7L8K0	Citrate_lyase_acyl_carrier_protein_(Citrate_lyase_gamma_chain)	294	302	220	336	100	100	74.8299	100	91.61
C8UMK7	Putative_uncharacterized_protein	654	654	807	490	100	100	100	74.9235	91.6412
Q47483	ORF126	378	324	453	341	100	85.7143	100	90.2116	91.9753
E7SM49	Phage_tail_fiber_assembly_protein	319	504	373	243	100	100	100	76.1755	92.0585
E8YB84	Hok/gef_cell_toxic_protein	294	341	224	342	100	100	76.1905	100	92.0635
D3QPV9	Small_toxic_membrane_polypeptide	286	283	221	320	100	98.951	77.2727	100	92.0746
B5Z3I0	PemI_protein_2	255	276	215	235	100	100	84.3137	92.1569	92.1569
Q8FJ68	Putative_uncharacterized_protein	354	447	290	335	100	100	81.9209	94.6328	92.1846
C8TPF5	Conserved_predicted_protein	318	292	364	270	100	91.8239	100	84.9057	92.2432
C5W2A2	Ybl54	241	212	217	238	100	87.9668	90.0415	98.7552	92.2545
E7HG43	Bacterial_Fe(2+)_trafficking_family_protein	310	354	334	238	100	100	100	76.7742	92.2581
D7XDC1	Conserved_domain_protein	204	200	184	181	100	98.0392	90.1961	88.7255	92.3203
B7LDM3	Putative_uncharacterized_protein	327	252	388	381	100	77.0642	100	100	92.3547
C8TPU7	Putative_uncharacterized_protein	249	288	297	193	100	100	100	77.51	92.5033
Q9LA40	Gam	294	303	254	269	100	100	86.3946	91.4966	92.6304
B7LCU7	Anaerobic_ribonucleoside-triphosphate_reductase-activating_protein_(EC_1.97.1.-)	462	499	503	360	100	100	100	77.9221	92.6407
D7ZI85	Conserved_domain_protein_(Fragment)	294	240	322	284	100	81.6327	100	96.5986	92.7438
C8U5K0	Conserved_predicted_protein	308	319	298	252	100	100	96.7532	81.8182	92.8571
C6V0Z9	Predicted_protein	276	299	229	264	100	100	82.971	95.6522	92.8744
D8AIJ0	Conserved_domain_protein	366	366	291	363	100	100	79.5082	99.1803	92.8962
P33347	Uncharacterized_protein_yehK	315	376	339	249	100	100	100	79.0476	93.0159
D8ETQ0	Integral_membrane_protein_DUF6_(Fragment)	450	356	699	695	100	79.1111	100	100	93.037
C8U3B6	Putative_head_protein/prohead_protease	1503	1503	1194	1804	100	100	79.4411	100	93.147
B7N743	Putative_uncharacterized_protein	314	299	283	296	100	95.2229	90.1274	94.2675	93.2059
Q8FGE2	Putative_uncharacterized_protein	267	242	246	259	100	90.6367	92.1348	97.0037	93.2584
D8EB88	Conserved_domain_protein	318	358	363	254	100	100	100	79.8742	93.2914
B7LEU0	Minor_tail_protein_H	2571	2668	2305	2322	100	100	89.6538	90.3151	93.323
B7LGP7	Acetyl-coenzyme_A_carboxylase_carboxyl_transferase_subunit_alpha_(ACCase_subunit_alpha)_(Acetyl-CoA_carboxylase_carboxyltransferase_subunit_alpha)_(EC_6.4.1.2)	957	788	935	1432	100	82.3406	97.7011	100	93.3473
B7LEJ9	Toxin_of_the_ChpA-ChpR_toxin-antitoxin_system,_endoribonuclease	333	295	379	305	100	88.5886	100	91.5916	93.3934
B7LGP9	Putative_S-C_lyase	387	450	563	311	100	100	100	80.3618	93.4539
B7L9X6	Putative_uncharacterized_protein_yohL	270	256	281	231	100	94.8148	100	85.5556	93.4568
B7LBZ3	Putative_uncharacterized_protein	246	214	230	255	100	86.9919	93.4959	100	93.4959
B7L6S5	Putative_uncharacterized_protein_yeaR	357	347	374	299	100	97.1989	100	83.7535	93.6508
Q5K5U3	Putative_uncharacterized_protein	1008	958	993	884	100	95.0397	98.5119	87.6984	93.75
D7YLU2	Conserved_domain_protein	315	364	276	296	100	100	87.619	93.9683	93.8624
B7ML65	Putative_uncharacterized_protein	348	370	284	387	100	100	81.6092	100	93.8697
D8EBP7	Putative_uncharacterized_protein_(Fragment)	390	319	421	440	100	81.7949	100	100	93.9316
B7L677	HU,_DNA-binding_transcriptional_regulator,_beta_subunit	270	266	282	225	100	98.5185	100	83.3333	93.9506
Q8FJ67	Putative_uncharacterized_protein	642	560	615	635	100	87.2274	95.7944	98.9097	93.9772
B7LEH2	Putative_uncharacterized_protein_ygbF	291	317	239	307	100	100	82.1306	100	94.0435
A1A8T2	Putative_uncharacterized_protein	247	276	368	203	100	100	100	82.1862	94.0621
B7L819	Putative_uncharacterized_protein_yidG	360	296	368	404	100	82.2222	100	100	94.0741
D7XTI2	Putative_uncharacterized_protein	381	314	381	445	100	82.4147	100	100	94.1382
D6I4R4	Regulatory_protein_mokC	240	198	317	243	100	82.5	100	100	94.1667
B5YQM9	Ribbon-helix-helix_protein,_CopG_family	360	500	297	374	100	100	82.5	100	94.1667
Q79D60	ORF_o110	330	273	331	435	100	82.7273	100	100	94.2424
C9Y043	Cold_shock-like_protein_cspD	252	236	261	225	100	93.6508	100	89.2857	94.3122
D8A602	Putative_uncharacterized_protein_(Fragment)	402	459	334	427	100	100	83.0846	100	94.3615
D7JSS3	Predicted_protein	525	451	837	511	100	85.9048	100	97.3333	94.4127
B7L643	Putative_uncharacterized_protein_yajD	345	394	511	288	100	100	100	83.4783	94.4928
B7L680	Putative_uncharacterized_protein_ybaW	396	331	409	445	100	83.5859	100	100	94.5286
B7LHN4	Preprotein_translocase_membrane_subunit	330	276	359	420	100	83.6364	100	100	94.5455
B7MPV6	Regulatory_protein_CII_from_prophage	294	262	278	351	100	89.1156	94.5578	100	94.5578
D3H522	CopG-family_DNA-binding_protein	243	240	224	226	100	98.7654	92.1811	93.0041	94.6502
B7LFQ1	Putative_uncharacterized_protein	312	262	342	342	100	83.9744	100	100	94.6581
B7L7I0	Biofilm-dependent_modulation_protein	213	212	208	185	100	99.5305	97.6526	86.8545	94.6792
B7L6E0	Putative_uncharacterized_protein_ydcH	222	195	221	215	100	87.8378	99.5495	96.8468	94.7447
B7LCR0	Putative_uncharacterized_protein_yjfY	273	305	230	322	100	100	84.2491	100	94.7497
D3GUT2	Putative_DNA_repair_protein_(Putative_RadC-like_DNA_repair_protein)	489	452	470	468	100	92.4335	96.1145	95.7055	94.7512
B7L8E8	Putative_uncharacterized_protein	249	252	245	214	100	100	98.3936	85.9438	94.7791
E8HWB8	Putative_uncharacterized_protein_(Fragment)	411	380	378	439	100	92.4574	91.9708	100	94.8094
E9YGX1	ROK_family_protein	360	360	351	314	100	100	97.5	87.2222	94.9074
E7TH31	Transcriptional_regulator,_GntR_family	361	342	373	325	100	94.7368	100	90.0277	94.9215
B7L5R9	Putative_uncharacterized_protein	390	424	331	624	100	100	84.8718	100	94.9573
B7LCS5	Putative_transcriptional_regulator	378	401	321	409	100	100	84.9206	100	94.9735
B7LFG3	Putative_uncharacterized_protein_msyB	372	347	440	341	100	93.2796	100	91.6667	94.9821
C8UN22	Outer_membrane_usher_protein_FimD	234	239	234	199	100	100	100	85.0427	95.0142
A7MHU8	Putative_uncharacterized_protein	201	171	202	216	100	85.0746	100	100	95.0249
A7ZS88	Putative_uncharacterized_protein	339	346	391	289	100	100	100	85.2507	95.0836
E7J7X4	Putative_uncharacterized_protein	594	507	848	623	100	85.3535	100	100	95.1178
Q7CKA1	Putative_sugar_ABC_transporter,_permease_protein_(Sugar_(D-ribose)_transport_system_permease_protein)	933	806	925	1197	100	86.388	99.1426	100	95.1768
Q0WCN2	Cytochrome_C-type_protein_NapC	540	493	521	528	100	91.2963	96.4815	97.7778	95.1852
B7L427	50S_ribosomal_protein_L31_type_B	261	289	248	238	100	100	95.0192	91.1877	95.4023
Q9F115	Regulator_of_chain_length_determinant_protein_(Fragment)	477	434	455	499	100	90.9853	95.3878	100	95.4577
Q1R7R0	Putative_uncharacterized_protein	360	655	416	311	100	100	100	86.3889	95.463
E6AX10	Conserved_domain_protein_(Fragment)	294	254	313	299	100	86.3946	100	100	95.4649
D7ZQ42	Conserved_domain_protein	453	393	475	514	100	86.755	100	100	95.585
B7LHF9	Putative_uncharacterized_protein	354	401	308	415	100	100	87.0056	100	95.6685
A7ZRK1	Putative_uncharacterized_protein	305	310	266	316	100	100	87.2131	100	95.7377
B7L6Z3	Transporter	471	477	411	478	100	100	87.2611	100	95.7537
B7NVE7	Putative_uncharacterized_protein_yfdR	515	450	536	545	100	87.3786	100	100	95.7929
B7LDW6	Putative_uncharacterized_protein	264	231	335	293	100	87.5	100	100	95.8333
B7LAC4	Putative_uncharacterized_protein_ybgQ	297	260	417	317	100	87.5421	100	100	95.8474
B7L672	Regulator_of_penicillin_binding_proteins_and_beta_lactamase_transcription_(Morphogene)	315	350	276	379	100	100	87.619	100	95.873
Q8Z251	Cell_division_protein	936	926	879	888	100	98.9316	93.9103	94.8718	95.9046
E0IY94	Putative_uncharacterized_protein_yojO	212	231	187	211	100	100	88.2075	99.5283	95.9119
Q1RFI5	Putative_uncharacterized_protein	300	341	357	264	100	100	100	88	96
E7ID42	Phage_terminase,_endonuclease_small_subunit_M	556	517	530	582	100	92.9856	95.3237	100	96.1031
E9YCC6	ABC_transporter	630	575	627	616	100	91.2698	99.5238	97.7778	96.1905
B7LDJ5	50S_ribosomal_protein_L19	345	350	306	357	100	100	88.6957	100	96.2319
B7LHE6	Putative_uncharacterized_protein_yncI	744	793	749	661	100	100	100	88.8441	96.2814
Q8CLN6	Putative_uncharacterized_protein	468	548	521	416	100	100	100	88.8889	96.2963
C8TS13	Putative_uncharacterized_protein	326	323	352	293	100	99.0798	100	89.8773	96.319
C1NCG3	Putative_uncharacterized_protein	237	249	243	211	100	100	100	89.0295	96.3432
B7L4M1	Sulfurtransferase_tusD_(EC_2.8.1.-)_(tRNA_2-thiouridine_synthesizing_protein_D)	384	342	394	395	100	89.0625	100	100	96.3542
A7ZR87	Putative_uncharacterized_protein	291	337	260	328	100	100	89.3471	100	96.449
D3H2S6	Putative_phage_lysis_protein	291	294	295	260	100	100	100	89.3471	96.449
B7LHZ2	Large-conductance_mechanosensitive_channel	408	458	482	365	100	100	100	89.4608	96.4869
B7LCQ5	3-keto-L-gulonate-6-phosphate_decarboxylase_ulaD_(EC_4.1.1.85)_(3-dehydro-L-gulonate-6-phosphate_decarboxylase)_(KGPDC)_(L-ascorbate_utilization_protein_D)	648	642	642	592	100	99.0741	99.0741	91.358	96.5021
B7LBK5	Putative_uncharacterized_protein	1977	1977	1859	1894	100	100	94.0314	95.8017	96.611
Q4MWX7	MoeB	828	759	1016	814	100	91.6667	100	98.3092	96.6586
B7L4K8	50S_ribosomal_protein_L4	603	547	843	599	100	90.7131	100	99.3367	96.6833
B7L9H8	Cell_wall_shape-determining_protein	1110	1038	1109	1073	100	93.5135	99.9099	96.6667	96.6967
B7LBB6	Terminase_large_subunit_from_bacteriophage_origin	1659	1632	1550	1633	100	98.3725	93.4298	98.4328	96.745
Q47648	GTG_start_codon	468	483	423	470	100	100	90.3846	100	96.7949
D3GRK4	Putative_type_III_effector_protein_(Leucine_rich_repeat_protein)	333	301	424	398	100	90.3904	100	100	96.7968
Q8FKR7	Putative_uncharacterized_protein	324	444	339	293	100	100	100	90.4321	96.8107
D3H1W3	Putative_membrane_protein	252	266	408	228	100	100	100	90.4762	96.8254
B7LGA2	Putative_type_II_secretion_protein_(GspI-like)	369	507	440	335	100	100	100	90.7859	96.9286
D6QZ46	Truncated_LacI_repressor	817	780	816	780	100	95.4712	99.8776	95.4712	96.94
B3WIT4	Putative_antirepressor	1191	1160	1159	1146	100	97.3971	97.3132	96.2217	96.9773
B7L3Z0	Xanthine_phosphoribosyltransferase_(EC_2.4.2.22)_(Xanthine-guanine_phosphoribosyltransferase)_(XGPRT)	456	456	456	415	100	100	100	91.0088	97.0029
D8ACV6	Bacteriophage_lysis_protein	615	615	560	670	100	100	91.0569	100	97.019
E5ZZC2	Conserved_domain_protein	342	400	376	312	100	100	100	91.2281	97.076
C8U0Y9	Probable_early_gene_regulator_N	381	381	348	631	100	100	91.3386	100	97.1129
C6V1R1	Crossover_junction_endodeoxyribonuclease_rusA_(EC_3.1.22.4)	359	390	482	328	100	100	100	91.3649	97.1216
B7LHR9	Phosphohistidinoprotein-hexose_phosphotransferase_component_of_N-regulated_PTS_system_(Npr)	270	247	310	301	100	91.4815	100	100	97.1605
B7LAZ8	Putative_uncharacterized_protein_yjbO	450	412	604	478	100	91.5556	100	100	97.1852
B7L8E7	Putative_uncharacterized_protein	309	417	283	345	100	100	91.5858	100	97.1953
P0A1V2	Insertion_element_IS629_uncharacterized_12_kDa_protein_S4062	323	353	296	374	100	100	91.6409	100	97.2136
Q8FAF1	Putative_uncharacterized_protein	408	435	442	374	100	100	100	91.6667	97.2222
B7L625	Toxic_polypeptide,_small	240	233	243	227	100	97.0833	100	94.5833	97.2222
E9TCE4	Putative_uncharacterized_protein	675	727	620	1105	100	100	91.8519	100	97.284
E9XMB1	Dak1_domain-containing_protein	669	646	685	638	100	96.562	100	95.3662	97.3094
B7LDS3	Putative_transposase_ORF1,_IS3_family	252	232	284	253	100	92.0635	100	100	97.3545
B7LE84	Putative_DNA-binding_transcriptional_regulator	297	292	364	279	100	98.3165	100	93.9394	97.4186
B7L8R4	Putative_uncharacterized_protein	351	448	428	324	100	100	100	92.3077	97.4359
B7LCX7	L-idonate_5-dehydrogenase,_NAD-binding_(EC_1.1.1.264)	1029	981	1017	1010	100	95.3353	98.8338	98.1535	97.4409
E4PAJ7	Putative_uncharacterized_protein	252	238	247	476	100	94.4444	98.0159	100	97.4868
B7LGE3	Hydrogenase_2_4Fe-4S_ferredoxin-type_component	984	939	963	976	100	95.4268	97.8659	99.187	97.4932
C8UQM9	Mercuric_ion_transport_protein_MerT	348	428	322	484	100	100	92.5287	100	97.5096
B7LG08	Flagellar_component_of_cell-proximal_portion_of_basal-body_rod	402	427	463	372	100	100	100	92.5373	97.5124
Q8Z7E7	Oligopeptide_transport_ATP-binding_protein_OppF	849	820	851	815	100	96.5842	100	95.9953	97.5265
Q8FL04	Putative_uncharacterized_protein	933	906	907	918	100	97.1061	97.2133	98.3923	97.5706
Q1RFY5	Putative_uncharacterized_protein	276	256	436	334	100	92.7536	100	100	97.5845
Q8Z913	Type_III_restriction-modification_system_StyLTI_enzyme_mod_(EC_2.1.1.72)	1395	1366	1384	1334	100	97.9211	99.2115	95.6272	97.5866
E1HS92	Putative_uncharacterized_protein_(Fragment)	540	508	533	845	100	94.0741	98.7037	100	97.5926
B7LBZ5	Inner_membrane_protein	474	612	488	440	100	100	100	92.827	97.609
Q7CGU0	Integrase_(Putative_phage_integrase)	1203	1166	1174	1183	100	96.9244	97.5894	98.3375	97.6171
B7LEY4	L-fucose_mutarotase_(EC_5.1.3.n2)_(Fucose_1-epimerase)_(Type-2_mutarotase)	420	414	521	396	100	98.5714	100	94.2857	97.619
B7L6L3	DNA-binding_transcriptional_activator	336	444	312	379	100	100	92.8571	100	97.619
C8TWJ8	Putative_uncharacterized_protein	816	789	808	793	100	96.6912	99.0196	97.1814	97.6307
B7LC49	Putative_uncharacterized_protein_yjfO	327	304	342	347	100	92.9664	100	100	97.6555
B7LHJ3	UPF0263_protein_yciU	327	385	304	336	100	100	92.9664	100	97.6555
D3H372	MerR-family_transcriptional_regulator	360	387	411	335	100	100	100	93.0556	97.6852
D3GV17	Transposase	261	257	263	247	100	98.4674	100	94.636	97.7011
Q7CJZ8	Putative_ligase_(Putative_uncharacterized_protein)	858	884	899	800	100	100	100	93.2401	97.7467
B7L7X6	Putative_uncharacterized_protein	282	263	450	282	100	93.2624	100	100	97.7541
D8AQD3	Carbohydrate_kinase,_FGGY_family_protein_(Fragment)	747	919	698	1037	100	100	93.4404	100	97.8135
Q6EWW5	Putative_uncharacterized_protein_Z2573	306	350	441	286	100	100	100	93.4641	97.8214
B7LG05	Anti-sigma_factor_for_FliA_(Sigma_28)	291	309	272	340	100	100	93.4708	100	97.8236
Q1REU7	Putative_uncharacterized_protein	1392	1450	1354	1340	100	100	97.2701	96.2644	97.8448
D8A407	Putative_uncharacterized_protein	357	400	334	384	100	100	93.5574	100	97.8525
B7LG51	Outer_membrane-specific_lipoprotein_transporter_subunit_;_ATP-binding_component_of_ABC_superfamily	699	675	699	678	100	96.5665	100	96.9957	97.8541
B7LI05	50S_ribosomal_protein_L18	351	383	329	361	100	100	93.7322	100	97.9107
B7LA53	Enzyme_IIB_component_of_PTS_(EC_2.7.1.69)	339	371	318	425	100	100	93.8053	100	97.9351
Q4MJ41	Carbamoyl-phosphate_synthase,_small_subunit_(EC_6.3.5.5)	1167	1152	1147	1132	100	98.7147	98.2862	97.0009	98.0006
B7LGM5	UPF0325_protein_yaeH	384	383	383	363	100	99.7396	99.7396	94.5312	98.0035
B7LBZ6	Divalent-cation_tolerance_protein_CutA	336	347	397	316	100	100	100	94.0476	98.0159
B7LGR4	Isocitrate_dehydrogenase,_specific_for_NADP+;_e14_prophage_(EC_1.1.1.42)	1248	1196	1226	1267	100	95.8333	98.2372	100	98.0235
Q8Z4T6	Putative_phosphate_acyltransferase	996	990	976	963	100	99.3976	97.992	96.6867	98.0254
E9XM17	Putative_uncharacterized_protein	828	826	791	818	100	99.7585	95.5314	98.7923	98.0274
D3GX04	Putative_membrane_protein	1369	1318	1411	1339	100	96.2747	100	97.8086	98.0278
B7L6Y0	Xylose_isomerase_(EC_5.3.1.5)	1368	1320	1337	1499	100	96.4912	97.7339	100	98.075
B7L5W0	Putative_uncharacterized_protein	348	328	362	394	100	94.2529	100	100	98.0843
D6I3P5	Putative_uncharacterized_protein_(Fragment)	786	741	790	901	100	94.2748	100	100	98.0916
E8HWA5	Lysozyme_(EC_3.2.1.17)_(Fragment)	615	623	611	584	100	100	99.3496	94.9593	98.103
Q4ML57	Ribose_ABC_transporter,_permease_protein_VCA0129,_putative	942	930	919	924	100	98.7261	97.5584	98.0892	98.1246
B7LBB1	Bacteriophage_lysis_protein	447	444	449	425	100	99.3289	100	95.0783	98.1357
E9S561	Hemolysin	1026	1004	1013	1004	100	97.8558	98.7329	97.8558	98.1481
D7ZF50	Conserved_domain_protein_(Fragment)	438	436	437	417	100	99.5434	99.7717	95.2055	98.1735
D8EH01	Putative_uncharacterized_protein	589	587	559	631	100	99.6604	94.9066	100	98.189
B7LEB5	Glucitol/sorbitol-specific_enzyme_IIA_component_of_PTS_(EC_2.7.1.69)	369	349	400	420	100	94.5799	100	100	98.1933
E9YFB6	Tat_pathway_signal_sequence_(Fragment)	573	542	657	807	100	94.5899	100	100	98.1966
B7LHG0	Putative_uncharacterized_protein	297	281	436	301	100	94.6128	100	100	98.2043
Q9ANW1	Putative_glycosyltransferase_WcaC_(Fragment)	896	883	875	882	100	98.5491	97.6562	98.4375	98.2143
Q1R9K1	Putative_uncharacterized_protein	1068	1028	1051	1141	100	96.2547	98.4082	100	98.221
B7L868	Phosphate_transporter_subunit_;_ATP-binding_component_of_ABC_superfamily_(EC_3.6.3.27)	771	736	767	769	100	95.4604	99.4812	99.7406	98.2274
E7HXW7	N-acetylmuramoyl-L-alanine_amidase_amiB_domain_protein_(EC_3.5.1.28)_(Fragment)	471	477	511	446	100	100	100	94.6921	98.2307
B7L5H4	Bifunctional_beta-cystathionase,_PLP-dependent_and_regulator_of_maltose_regulon_(EC_4.4.1.8)	1170	1147	1131	1831	100	98.0342	96.6667	100	98.2336
B7LDH6	Thioredoxin	417	504	395	480	100	100	94.7242	100	98.2414
B7L4N3	Putative_uncharacterized_protein_yhfA	402	567	431	381	100	100	100	94.7761	98.2587
C6UZV7	Predicted_protein	384	433	540	364	100	100	100	94.7917	98.2639
B7L4L0	30S_ribosomal_protein_S10	309	293	355	358	100	94.822	100	100	98.274
B7L7Z3	Baseplate_assembly_protein_W	348	330	386	368	100	94.8276	100	100	98.2759
E9WZJ5	Putative_uncharacterized_protein	843	822	821	886	100	97.5089	97.3903	100	98.2997
Q1R4X5	Putative_uncharacterized_protein	1023	1020	1000	997	100	99.7067	97.7517	97.4585	98.3056
Q14F08	Malate_dehydrogenase_(EC_1.1.1.37)_(Fragment)	591	928	591	561	100	100	100	94.9239	98.308
B7LB19	Cytochrome_c-552_(EC_1.7.2.2)_(Ammonia-forming_cytochrome_c_nitrite_reductase)_(Cytochrome_c_nitrite_reductase)	1482	1434	1455	1721	100	96.7611	98.1781	100	98.3131
B7LA86	Thiamin_(Thiazole_moiety)_biosynthesis_protein_(EC_2.7.7.-)	753	756	761	715	100	100	100	94.9535	98.3178
B7L963	Protein_CyaY	318	347	306	314	100	100	96.2264	98.7421	98.3229
B7LAA7	RhsC_element_core_protein_RshC	4191	4312	4049	4124	100	100	96.6118	98.4013	98.3377
B7L8A0	D-ribose_transporter_subunit_;_membrane_component_of_ABC_superfamily	963	953	961	927	100	98.9616	99.7923	96.2617	98.3385
Q7CKD3	Global_stress_requirement_protein_GsrA_(Periplasmic_serine_protease_Do)	1266	1218	1266	1251	100	96.2085	100	98.8152	98.3412
C8UCG6	Putative_terminase_large_subunit	1892	1895	1843	1847	100	100	97.4101	97.6216	98.3439
Q8FDG2	Putative_uncharacterized_protein	1093	1093	1135	1039	100	100	100	95.0595	98.3532
B7L820	Putative_uncharacterized_protein_yidH	345	328	387	532	100	95.0725	100	100	98.3575
Q1RD17	Putative_uncharacterized_protein	1179	1175	1161	1143	100	99.6607	98.4733	96.9466	98.3602
B7L564	Gamma-Glu-gamma-aminobutyraldehyde_dehydrogenase,_NAD(P)H-dependent_(EC_1.2.1.3)	1485	1458	1450	1474	100	98.1818	97.6431	99.2593	98.3614
B7LFS6	Putative_uncharacterized_protein	306	309	309	291	100	100	100	95.098	98.366
Q7CGH6	DNA_topoisomerase_IV_subunit_B_(Topoisomerase_IV_subunit_B)_(EC_5.99.1.-)	1653	1641	1608	1629	100	99.274	97.2777	98.5481	98.3666
E9UKP3	Mechanosensitive_ion_channel_family_protein	778	755	770	771	100	97.0437	98.9717	99.1003	98.3719
C8TW07	Putative_uncharacterized_protein	534	537	663	508	100	100	100	95.1311	98.377
B7L5Y7	Putative_uncharacterized_protein	294	322	349	280	100	100	100	95.2381	98.4127
B7LA39	Met_repressor_(Met_regulon_regulatory_protein_metJ)	315	300	323	330	100	95.2381	100	100	98.4127
B7L570	DNA-binding_transcriptional_activator	357	340	377	658	100	95.2381	100	100	98.4127
B7LDK5	Small_membrane_lipoprotein	339	347	406	323	100	100	100	95.2802	98.4267
C6V0Z8	Predicted_protein	234	224	246	233	100	95.7265	100	99.5726	98.433
B7LCR7	Transposase	429	495	409	444	100	100	95.338	100	98.446
Q7CJU2	PTS_system,_N-acetylglucosamine-specific_enzyme_IIABC_(Pts_system,_N-acetylglucosamine-specific_IIABC_component)_(EC_2.7.1.69)	2013	1987	1993	1966	100	98.7084	99.0065	97.6652	98.46
E9XIL4	ADP-heptose:LPS_heptosyltransferase	1068	1037	1050	1081	100	97.0974	98.3146	100	98.4707
A7ZS90	Putative_uncharacterized_protein	633	704	628	609	100	100	99.2101	96.2085	98.4729
E3PYQ3	Putative_iron_outer_membrane_receptor	1029	1022	1009	1009	100	99.3197	98.0564	98.0564	98.4775
B7L8F8	Phenylalanine_transporter	1374	1368	1344	1348	100	99.5633	97.8166	98.1077	98.4959
B7L6N6	DNA_topoisomerase_(EC_5.99.1.2)	2007	2677	1959	1965	100	100	97.6084	97.9073	98.5052
B5Z0L5	RHS_Repeat_family_protein	1362	1360	1319	1346	100	99.8532	96.8429	98.8253	98.5071
B7L742	L-threonine_3-dehydrogenase_(EC_1.1.1.103)	1023	1007	1012	1005	100	98.436	98.9247	98.2405	98.5337
Q8Z441	Probable_glucarate_transporter	1305	1444	1266	1287	100	100	97.0115	98.6207	98.5441
B7L495	Fused_glutamine_amidotransferase_(Component_II)_of_anthranilate_synthase_;_anthranilate_phosphoribosyl_transferase_(EC_2.4.2.18)_(EC_4.1.3.27)	1629	1594	1593	1927	100	97.8514	97.7901	100	98.5472
E1I7F2	NAD_dependent_epimerase/dehydratase_family_protein_(Fragment)	459	467	472	439	100	100	100	95.6427	98.5476
C8UCH9	Putative_uncharacterized_protein	423	405	479	486	100	95.7447	100	100	98.5816
B7LFN7	DNA_methylase_N-4/N-6_(EC_2.1.1.72)	1626	1593	1610	1606	100	97.9705	99.016	98.77	98.5855
B7LFF3	Putative_curli_production_protein	330	316	370	345	100	95.7576	100	100	98.5859
B7L9G5	2-keto-3-deoxygluconate_permease_(KDG_permease)	974	971	960	950	100	99.692	98.5626	97.5359	98.5969
Q1R7P6	Putative_uncharacterized_protein	1332	1295	1323	1322	100	97.2222	99.3243	99.2492	98.5986
E9WY11	Isocitrate_lyase_family_protein	674	716	646	681	100	100	95.8457	100	98.6152
E2WP96	Response_regulator	724	752	694	729	100	100	95.8564	100	98.6188
E9Z216	Ribosomal_protein_L11	483	463	525	527	100	95.8592	100	100	98.6197
E2QJT8	C4-dicarboxylate_transport_transcriptional_regulatory_protein	1314	1304	1301	1283	100	99.239	99.0107	97.6408	98.6301
B7L9Q9	WbwB	1221	1221	1227	1171	100	100	100	95.905	98.635
B7LGL8	Iron--sulfur_cluster_insertion_protein_erpA	342	328	385	349	100	95.9064	100	100	98.6355
Q8Z151	Putative_uncharacterized_protein_ytfK	270	307	305	259	100	100	100	95.9259	98.642
B7L4T8	Fused_ferrous_iron_transporter,_protein_B:_GTP-binding_protein_;_membrane_protein	2367	2319	2319	3082	100	97.9721	97.9721	100	98.6481
B2TXM8	Putative_uncharacterized_protein	840	814	832	974	100	96.9048	99.0476	100	98.6508
B5YRR7	Putative_uncharacterized_protein	297	336	344	285	100	100	100	95.9596	98.6532
B7LAK4	Putative_fused_oligopeptide_transporter_subunits_of_ABC_superfamily:_ATP-binding_components	1587	1581	1578	1538	100	99.6219	99.4329	96.9124	98.6557
Q4MN54	PTS_system,_trehalose-specific_IIBC_component_(EC_2.7.1.69)	1395	1371	1515	1363	100	98.2796	100	97.7061	98.6619
B7LD41	Putative_uncharacterized_protein_ybjM	375	527	360	436	100	100	96	100	98.6667
B7LDX5	Putative_uncharacterized_protein	306	418	351	294	100	100	100	96.0784	98.6928
E2QK70	Putative_uncharacterized_protein	741	725	741	728	100	97.8408	100	98.2456	98.6955
B7LAN9	Outer_membrane_porin_protein_C	1101	1217	1058	1467	100	100	96.0945	100	98.6982
E9WNY3	Putative_uncharacterized_protein	234	241	226	233	100	100	96.5812	99.5726	98.7179
Q1RCM2	Putative_uncharacterized_protein	261	276	273	251	100	100	100	96.1686	98.7229
D7ZIS8	IS66_family_element,_transposase	1124	1106	1118	1105	100	98.3986	99.4662	98.3096	98.7248
B7L7A7	Putative_uncharacterized_protein_ybaP	792	762	801	830	100	96.2121	100	100	98.7374
B7L613	Putative_diguanylate_cyclase	1947	1942	1879	1974	100	99.7432	96.5074	100	98.7502
B7L9V4	Putative_uncharacterized_protein	294	297	283	332	100	100	96.2585	100	98.7528
B7LCT2	Toxin_of_the_ChpB-ChpS_toxin-antitoxin_system	348	390	383	335	100	100	100	96.2644	98.7548
B7L8F0	Putative_uncharacterized_protein	459	784	460	442	100	100	100	96.2963	98.7654
C4ZU18	Fructose-1-phosphate_kinase	708	684	706	719	100	96.6102	99.7175	100	98.7759
B7LG58	Polyamine_transporter_subunit_;_membrane_component_of_ABC_superfamily	792	949	763	976	100	100	96.3384	100	98.7795
D3GZ38	ABC_transporter_ATP-binding_protein	765	749	753	891	100	97.9085	98.4314	100	98.78
B7LFD1	Putative_inner_membrane_protein_associated_with_biofilm_formation	411	423	440	396	100	100	100	96.3504	98.7835
D6I2J4	Predicted_protein_(Fragment)	522	695	597	503	100	100	100	96.3602	98.7867
B7LHN0	Transcription_termination/antitermination_L_factor	1485	1474	1480	1447	100	99.2593	99.6633	97.4411	98.7879
B7L908	Putative_uncharacterized_protein	1113	1084	1102	1113	100	97.3944	99.0117	100	98.802
B7LAA9	Putative_uncharacterized_protein_ybfO	1431	1452	1535	1380	100	100	100	96.4361	98.812
D7YA08	Putative_uncharacterized_protein	369	453	414	356	100	100	100	96.477	98.8257
B7LBZ8	Aspartate_ammonia-lyase_(EC_4.3.1.1)	1434	1431	1401	1420	100	99.7908	97.6987	99.0237	98.8377
B7LCD9	Putative_enzyme_IIB_component_of_PTS	324	339	349	313	100	100	100	96.6049	98.8683
B7LB58	DNA-binding_transcriptional_activator	804	993	777	824	100	100	96.6418	100	98.8806
Q8FAM6	Putative_uncharacterized_protein	1449	1426	1445	1428	100	98.4127	99.7239	98.5507	98.8958
B7LEJ0	Putative_transporter	1335	1334	1335	1292	100	99.9251	100	96.779	98.9014
D8E992	Putative_uncharacterized_protein	646	630	641	750	100	97.5232	99.226	100	98.9164
Q4MTD5	Cell_division_protein_ftsW	996	978	984	994	100	98.1928	98.7952	99.7992	98.929
B7L887	ATP_synthase,_membrane-bound_accesory_subunit_(EC_3.6.3.14)	378	442	366	425	100	100	96.8254	100	98.9418
B7L673	Trigger_factor_(TF)	1296	1255	1342	1296	100	96.8364	100	100	98.9455
B5YUR6	ABC_transporter,_ATP_binding_protein	927	1079	898	1119	100	100	96.8716	100	98.9572
D3GWS0	Putative_membrane_protein	480	509	465	485	100	100	96.875	100	98.9583
B7MSE1	Host_specificity_protein_J_from_prophage	1833	1942	1803	1807	100	100	98.3633	98.5816	98.9816
B7L884	ATP_synthase_subunit_alpha_(EC_3.6.3.14)_(ATP_synthase_F1_sector_subunit_alpha)_(F-ATPase_subunit_alpha)	1539	1509	1550	1522	100	98.0507	100	98.8954	98.982
E9YL07	NAD_dependent_epimerase/dehydratase	890	866	887	955	100	97.3034	99.6629	100	98.9888
Q74QU6	Dipeptide_transport_ATP-binding_protein	924	917	903	979	100	99.2424	97.7273	100	98.9899
B7L449	Putative_uncharacterized_protein_yahE	861	852	844	928	100	98.9547	98.0256	100	98.9934
B7LCG1	PEP-protein_phosphotransferase_of_PTS_system_(Enzyme_I)_(EC_2.7.3.9)	1725	1686	1723	1714	100	97.7391	99.8841	99.3623	98.9952
Q14F18	MotB_(Fragment)	432	437	423	428	100	100	97.9167	99.0741	98.9969
D3GUQ1	Probable_microcin_H47_secretion/processing_ATP-binding_protein_(EC_3.4.22.-)	2100	2099	2184	2038	100	99.9524	100	97.0476	99
B7L933	Putative_uncharacterized_protein	603	602	586	640	100	99.8342	97.1808	100	99.005
B7L8V1	Flagellar_motor_switching_and_energizing_component	993	973	984	993	100	97.9859	99.0937	100	99.0265
O85609	L0001_(Fragment)	552	552	553	536	100	100	100	97.1014	99.0338
B7L5R1	Leucine_transporter_subunit_;_periplasmic-binding_component_of_ABC_superfamily	1107	1082	1175	1100	100	97.7416	100	99.3677	99.0364
Q9FBI1	Putative_uncharacterized_protein	312	408	303	647	100	100	97.1154	100	99.0385
B7LDJ9	Signal_Recognition_Particle_(SRP)_component_with_4.5S_RNA_(Ffs)	1359	1371	1338	1341	100	100	98.4547	98.6755	99.0434
P39176	Probable_L,D-transpeptidase_ErfK/SrfK_(EC_2.-.-.-)	984	978	980	966	100	99.3902	99.5935	98.1707	99.0515
B7LD91	Putative_transporter	1476	1670	1435	1577	100	100	97.2222	100	99.0741
Q8Z288	Putative_uncharacterized_protein_STY4188	1992	1966	1963	2000	100	98.6948	98.5442	100	99.0797
E7TAZ9	Protein_AraJ	618	621	708	601	100	100	100	97.2492	99.0831
E3XXD7	Uncharacterized_protein_yfcO	873	925	873	849	100	100	100	97.2509	99.0836
Q7CG00	Ribose_import_ATP-binding_protein_RbsA_(EC_3.6.3.17)	1500	1717	1473	1486	100	100	98.2	99.0667	99.0889
E9WE10	ACT_domain-containing_protein	484	495	479	476	100	100	98.9669	98.3471	99.1047
Q3L7G0	Putative_uncharacterized_protein	336	333	330	338	100	99.1071	98.2143	100	99.1071
Q19NH7	Putative_uncharacterized_protein	339	363	332	337	100	100	97.9351	99.41	99.115
Q32IP8	IS1_ORF1	302	294	302	310	100	97.351	100	100	99.117
B7L8D3	TDP-4-oxo-6-deoxy-D-glucose_transaminase_(EC_2.6.1.-)	1128	1102	1125	1133	100	97.695	99.734	100	99.143
Q8FBK0	Putative_uncharacterized_protein	714	698	712	810	100	97.7591	99.7199	100	99.1597
C1HUN3	Putative_uncharacterized_protein	204	199	205	220	100	97.549	100	100	99.183
D7Z8X7	Putative_uncharacterized_protein	490	490	560	478	100	100	100	97.551	99.1837
Q7CFW7	Predicted_hydrolases_of_the_HAD_superfamily_(Putative_phosphatase)_(Putative_uncharacterized_protein)	699	943	690	691	100	100	98.7124	98.8555	99.1893
E2QIH9	Putative_uncharacterized_protein	291	284	301	343	100	97.5945	100	100	99.1982
B7MV04	Putative_uncharacterized_protein	291	341	312	284	100	100	100	97.5945	99.1982
B5YUJ3	Thermoresistant_gluconokinase_(EC_2.7.1.12)	546	533	635	798	100	97.619	100	100	99.2063
B7L5E0	Oxidoreductase_subunit	2421	2418	2413	2375	100	99.8761	99.6696	98.1	99.2152
Q1RAI4	Cellulose_synthesis_regulatory_protein	1704	1702	1666	1735	100	99.8826	97.77	100	99.2175
Q8FEA4	Putative_uncharacterized_protein	213	234	261	208	100	100	100	97.6526	99.2175
B7L867	Fused_beta-glucoside-specific_PTS_enzymes:_IIA_component_;_IIB_component_;_IIC_component_(EC_2.7.1.69)	1875	1839	1876	1867	100	98.08	100	99.5733	99.2178
Q4MLQ7	Amino_acid_transporter,_AAT_family	1365	1354	1344	1365	100	99.1941	98.4615	100	99.2186
D3QRZ7	Putative_uncharacterized_protein	390	384	387	447	100	98.4615	99.2308	100	99.2308
D3QMI2	Crossover_junction_endodeoxyribonuclease_rusA_(EC_3.1.22.4)	393	395	473	384	100	100	100	97.7099	99.2366
Q46756	Putative_uncharacterized_protein	576	710	568	571	100	100	98.6111	99.1319	99.2477
B7LC19	Putative_uncharacterized_protein_yjeO	312	415	368	305	100	100	100	97.7564	99.2521
B2N0Z3	Anaerobic_dimethyl_sulfoxide_reductase_chain_A_(EC_1.8.99.-)	1740	1718	1736	1727	100	98.7356	99.7701	99.2529	99.2529
B7LGN1	Elongation_factor_Ts_(EF-Ts)	849	891	877	830	100	100	100	97.7621	99.254
B7L4K9	50S_ribosomal_protein_L3	627	907	621	619	100	100	99.0431	98.7241	99.2557
B7L6G7	Putative_iron_outer_membrane_receptor	2100	2083	2284	2071	100	99.1905	100	98.619	99.2698
B7L679	Putative_uncharacterized_protein_ybaV	369	459	361	482	100	100	97.832	100	99.2773
D7XMX9	Rhodanese-like_domain_protein	610	597	614	624	100	97.8689	100	100	99.2896
B7LEJ8	Enolase_(EC_4.2.1.11)_(2-phospho-D-glycerate_hydro-lyase)_(2-phosphoglycerate_dehydratase)	1296	1513	1282	1283	100	100	98.9198	98.9969	99.3056
B7MDX7	Putative_uncharacterized_protein	336	329	352	551	100	97.9167	100	100	99.3056
E9WGH7	Glycosyl_hydrolase_3_domain-containing_protein	1299	1331	1333	1272	100	100	100	97.9215	99.3072
D3GS66	H_repeat-associated_protein	963	953	953	963	100	98.9616	98.9616	100	99.3077
E9WIA9	KbaZ_protein	483	480	476	519	100	99.3789	98.5507	100	99.3099
B7LGL3	Iron-hydroxamate_transporter_subunit_;_ATP-binding_component_of_ABC_superfamily	795	786	788	797	100	98.8679	99.1195	100	99.3291
B7LCS2	Iron-sulfur_cluster_repair_protein_YtfE	660	647	669	662	100	98.0303	100	100	99.3434
C8UDX7	Predicted_DNA-binding_transcriptional_regulator	357	360	393	350	100	100	100	98.0392	99.3464
Q06067	Signal_transduction_histidine-protein_kinase_AtoS_(EC_2.7.13.3)	921	928	970	903	100	100	100	98.0456	99.3485
Q8Z2M4	Trimethylamine-N-oxide_reductase_(TMAO_reductase)_(Trimethylamine_oxidase)_(EC_1.7.2.3)	2454	2448	2429	2438	100	99.7555	98.9813	99.348	99.3616
Q1RDE0	Putative_uncharacterized_protein	852	836	891	898	100	98.1221	100	100	99.374
A1XRB8	Putative_helicase_(Fragment)	588	577	630	588	100	98.1293	100	100	99.3764
D7X1U9	Putative_uncharacterized_protein	321	360	617	315	100	100	100	98.1308	99.3769
A7ZRN4	Putative_uncharacterized_protein	912	907	900	1057	100	99.4518	98.6842	100	99.3787
C8UJN2	Putative_H_repeat-associated_protein	915	909	904	1047	100	99.3443	98.7978	100	99.3807
B7LBE8	UPF0304_protein_yfbU	540	545	557	530	100	100	100	98.1481	99.3827
B7LB40	Carbon-phosphorus_lyase_complex_subunit	756	756	742	768	100	100	98.1481	100	99.3827
E9XN34	Methyltransferase_domain-containing_protein	703	702	704	691	100	99.8578	100	98.293	99.3836
D7ZST0	Conserved_domain_protein	381	393	388	374	100	100	100	98.1627	99.3876
B7LEM0	Peptide_chain_release_factor_3_(RF-3)	1587	1577	1799	1568	100	99.3699	100	98.8028	99.3909
B7LAJ4	Putative_uncharacterized_protein	384	377	466	403	100	98.1771	100	100	99.3924
B7LAS3	Probable_4-amino-4-deoxy-L-arabinose-phosphoundecaprenol_flippase_subunit_ArnE_(L-Ara4N-phosphoundecaprenol_flippase_subunit_ArnE)_(Undecaprenyl_phosphate-aminoarabinose_flippase_subunit_ArnE)	333	378	378	327	100	100	100	98.1982	99.3994
B7L7I8	cAMP_phosphodiesterase,_heme-regulated	2397	2395	2356	2611	100	99.9166	98.2895	100	99.402
E6B917	Replication_protein_C	966	958	961	962	100	99.1718	99.4824	99.5859	99.4134
B7LC40	Putative_uncharacterized_protein_yjfI	399	747	410	392	100	100	100	98.2456	99.4152
Q6YGT2	Integrase	870	867	858	985	100	99.6552	98.6207	100	99.4253
C8U7L4	Putative_uncharacterized_protein	291	331	286	296	100	100	98.2818	100	99.4273
B7LCN1	DNA-binding_transcriptional_activator,_formate_sensing	2010	2005	2002	1989	100	99.7512	99.602	98.9552	99.4362
B7LBT1	Lysyl-tRNA_synthetase_2_(EC_6.1.1.6)_(Lysine--tRNA_ligase_2)	1515	1513	1492	1537	100	99.868	98.4818	100	99.4499
B7L5N6	Fe-S_cluster_assembly_protein	366	360	394	404	100	98.3607	100	100	99.4536
B7L8J8	Citrate_lyase,_citrate-ACP_transferase_(Alpha)_subunit_(EC_2.8.3.10)_(EC_4.1.3.6)	1530	1518	1517	1530	100	99.2157	99.1503	100	99.4553
B7LDY6	Probable_RNA_2'-phosphotransferase_(EC_2.7.1.-)	552	543	619	568	100	98.3696	100	100	99.4565
Q1R4J9	Putative_uncharacterized_protein	1677	1662	1673	1669	100	99.1055	99.7615	99.523	99.4633
E3PYS5	Replication_protein_C	948	933	948	1422	100	98.4177	100	100	99.4726
Q8Z9C7	Outer_membrane_usher_protein_HtrE	2601	2593	2613	2568	100	99.6924	100	98.7313	99.4746
E2QLQ3	Acriflavine_resistance_protein_B	2352	2322	2345	2412	100	98.7245	99.7024	100	99.4756
B7LD86	Dimethyl_sulfoxide_reductase,_anaerobic,_subunit_A_(EC_1.8.99.-)	2442	2471	2438	2408	100	100	99.8362	98.6077	99.4813
B7LGB2	Inner_membrane_lipoprotein	4629	4777	4581	4605	100	100	98.9631	99.4815	99.4815
E1HL72	PAS_domain_S-box	1165	1163	1149	1348	100	99.8283	98.6266	100	99.485
B7LFJ6	Agmatinase_(EC_3.5.3.11)_(Agmatine_ureohydrolase)_(AUH)	918	928	935	904	100	100	100	98.4749	99.4916
Q4MIN1	Sigma-54_dependent_transcriptional_regulator	1200	1184	1198	1201	100	98.6667	99.8333	100	99.5
A7ZS66	Putative_uncharacterized_protein	1467	1453	1459	1561	100	99.0457	99.4547	100	99.5001
B7LA59	Putative_transporter	1281	1262	1282	1312	100	98.5168	100	100	99.5056
B7L947	Putative_uncharacterized_protein	408	408	410	402	100	100	100	98.5294	99.5098
D8EG09	Conserved_domain_protein	768	763	762	797	100	99.349	99.2188	100	99.5226
D7JPV4	Inner_membrane_protein_yohD	635	689	647	626	100	100	100	98.5827	99.5276
Q8XES3	Putative_membrane_protein	708	844	724	698	100	100	100	98.5876	99.5292
Q8FGK9	Putative_uncharacterized_protein	927	926	916	926	100	99.8921	98.8134	99.8921	99.5325
C8UMN7	Putative_integrase	1215	1209	1212	1207	100	99.5062	99.7531	99.3416	99.5336
B7LBI7	Putative_uncharacterized_protein	870	858	985	943	100	98.6207	100	100	99.5402
B7L954	Putative_amino_acid_transporter	1383	1676	1372	1375	100	100	99.2046	99.4215	99.5421
E9X6U2	YgjG_protein	730	729	730	721	100	99.863	100	98.7671	99.5434
B7LG91	Putative_uncharacterized_protein	816	820	825	805	100	100	100	98.652	99.5507
D3GX00	Putative_alcohol_dehydrogenase_(Fragment)	297	299	293	316	100	100	98.6532	100	99.5511
E7TNP4	Attachment_invasion_locus_protein	601	593	625	632	100	98.6689	100	100	99.5563
Q7CGZ5	PTS_system_enzyme_I_(Phosphoenolpyruvate-protein_phosphotransferase)_(EC_2.7.3.9)	1728	1721	1724	1716	100	99.5949	99.7685	99.3056	99.5563
E9TXK8	Beta-ketoacyl_synthase_protein_(Fragment)	544	545	618	537	100	100	100	98.7132	99.5711
A7ZVR4	Putative_uncharacterized_protein	1488	1483	1474	1689	100	99.664	99.0591	100	99.5744
B7LC13	Fumarate_reductase_subunit_C_(Fumarate_reductase_15_kDa_hydrophobic_protein)	393	416	389	392	100	100	98.9822	99.7455	99.5759
B7LFS0	Putative_uncharacterized_protein	483	491	477	502	100	100	98.7578	100	99.5859
B7L6L7	Envelope_stress_induced_periplasmic_protein	483	546	477	546	100	100	98.7578	100	99.5859
B7LDT6	Putative_uncharacterized_protein	1290	1274	1729	1386	100	98.7597	100	100	99.5866
B7LDP1	Putative_uncharacterized_protein	324	320	354	342	100	98.7654	100	100	99.5885
B7L5J2	Putative_lipoprotein	327	323	371	391	100	98.7768	100	100	99.5923
B7L948	Putative_uncharacterized_protein	819	810	818	1309	100	98.9011	99.8779	100	99.593
B7LC77	Putative_transporter_fused_subunits_of_ABC_superfamily:_ATP-binding_components	1734	1730	1733	1718	100	99.7693	99.9423	99.0773	99.5963
B7L9Q0	Imidazole_glycerol_phosphate_synthase,_glutamine_amidotransferase_subunit_with_HisF_(EC_2.4.2.-)	588	626	591	581	100	100	100	98.8095	99.6032
B7LG45	Putative_uncharacterized_protein_ycfR	255	258	252	440	100	100	98.8235	100	99.6078
B7L8F1	Putative_Rhs_element_Vgr_protein	1899	1893	1898	1884	100	99.684	99.9473	99.2101	99.6138
E9VUM2	Receptor_family_protein_ligand_binding_protein	1129	1133	1412	1116	100	100	100	98.8485	99.6162
B7L843	DNA_gyrase_subunit_B_(EC_5.99.1.3)	2412	2400	2572	2397	100	99.5025	100	99.3781	99.6269
B7LA94	HU,_DNA-binding_transcriptional_regulator,_alpha_subunit	270	325	312	267	100	100	100	98.8889	99.6296
E7ISN2	Phage_minor_tail_protein_L	825	887	819	822	100	100	99.2727	99.6364	99.6364
D7YUZ7	Putative_uncharacterized_protein	459	460	490	454	100	100	100	98.9107	99.6369
B7L5W6	Putative_uncharacterized_protein	924	935	914	952	100	100	98.9177	100	99.6392
Q8ZGV9	Betaine_aldehyde_dehydrogenase_(BADH)_(EC_1.2.1.8)	1515	1499	1515	1539	100	98.9439	100	100	99.648
B7LTE3	Putative_uncharacterized_protein	477	539	478	472	100	100	100	98.9518	99.6506
B7LCU6	Soluble_cytochrome_b562	384	388	421	380	100	100	100	98.9583	99.6528
B3HKZ3	Amino_acid_adenylation	3174	3593	3154	3161	100	100	99.3699	99.5904	99.6534
B3IHE6	Protein_RhsA	3214	3195	3208	3206	100	99.4088	99.8133	99.7511	99.6577
B7LDT2	Putative_uncharacterized_protein	1611	1611	1633	1596	100	100	100	99.0689	99.6896
B7LGK1	Outer_membrane_usher_protein	2598	2626	2634	2574	100	100	100	99.0762	99.6921
Q1R7E0	Putative_uncharacterized_protein	1653	1649	1642	1653	100	99.758	99.3345	100	99.6975
C6V0Z7	Predicted_protein	3006	3000	3005	2986	100	99.8004	99.9667	99.3347	99.7006
Q47649	ORF1;_putative	1014	1012	1012	1009	100	99.8028	99.8028	99.5069	99.7041
B2N3J6	Bacteriophage_lysis_protein	456	492	461	452	100	100	100	99.1228	99.7076
Q1R4E5	Putative_uncharacterized_protein	1032	1297	1160	1023	100	100	100	99.1279	99.7093
B7LCA1	Putative_uncharacterized_protein_ybiS	918	916	914	916	100	99.7821	99.5643	99.7821	99.7095
Q8Z518	Putative_transketolase_N-terminal_section	831	839	824	866	100	100	99.1576	100	99.7192
B7LBF1	Phosphate_acetyltransferase_(EC_2.3.1.8)_(Phosphotransacetylase)	2142	2131	2153	2135	100	99.4865	100	99.6732	99.7199
B7LD62	Putative_uncharacterized_protein_ybjT	1428	1457	1416	1452	100	100	99.1597	100	99.7199
B7L501	DNA-binding_transcriptional_repressor	1080	1071	1132	1143	100	99.1667	100	100	99.7222
B5Z389	Probable_hydrogenase_nickel_incorporation_protein_hypA_1	360	462	357	390	100	100	99.1667	100	99.7222
D8BKH4	Conserved_domain_protein_(Fragment)	600	596	616	599	100	99.3333	100	99.8333	99.7222
E7HLF3	Bacterial_transferase_hexapeptide_family_protein	603	651	626	598	100	100	100	99.1708	99.7236
B7L9L6	Fused_N-acetyl_glucosamine_specific_PTS_enzymes:_IIC_component_;_IIB_component_;_IIA_component_(EC_2.7.1.69)	1944	1942	1934	1940	100	99.8971	99.4856	99.7942	99.7257
C8TP85	Putative_integrase	1233	1234	1840	1223	100	100	100	99.189	99.7297
B7L4X8	Putative_ATP-binding_component_of_ABC_sugar_transport_system_(EC_3.6.3.17)	1497	1494	1491	1494	100	99.7996	99.5992	99.7996	99.7328
Q2EEQ8	Putative_defective_transposase_ybfQ	252	266	263	250	100	100	100	99.2063	99.7354
A7ZMT0	Putative_uncharacterized_protein	384	454	381	431	100	100	99.2188	100	99.7396
B3XE01	Acriflavine_resistance_protein_B	1167	1161	1166	1165	100	99.4859	99.9143	99.8286	99.7429
A1AG32	Putative_uncharacterized_protein	528	524	552	667	100	99.2424	100	100	99.7475
B7LGR6	Putative_uncharacterized_protein_ycgX	402	460	434	399	100	100	100	99.2537	99.7512
C8TX14	Putative_uncharacterized_protein	408	456	492	405	100	100	100	99.2647	99.7549
B7L6Z9	L-ribulose-5-phosphate_4-epimerase_(EC_5.1.3.4)	693	1228	688	939	100	100	99.2785	100	99.7595
B8CJ73	Toxin_secretion_ATP-binding_protein	2118	2116	2105	2148	100	99.9056	99.3862	100	99.7639
B7LH00	RNA_polymerase_sigma_factor	1839	1826	1904	1891	100	99.2931	100	100	99.7644
D5CCM2	Formate_dehydrogenase_H	426	423	460	561	100	99.2958	100	100	99.7653
Q2TTT8	Putative_uncharacterized_protein	861	860	856	890	100	99.8839	99.4193	100	99.7677
B7L8G9	Enterobactin_synthase_multienzyme_complex_component,_ATP-dependent_(EC_2.7.7.-)	3879	3858	3873	4654	100	99.4586	99.8453	100	99.768
Q8Z8I8	[citrate_(Pro-3S)-lyase]_ligase_(EC_6.2.1.22)	1023	1304	1077	1016	100	100	100	99.3157	99.7719
B7LCX5	L-idonate_and_D-gluconate_transporter	1317	1317	1369	1308	100	100	100	99.3166	99.7722
D6JDQ4	Predicted_protein_(Fragment)	2070	2058	2070	2068	100	99.4203	100	99.9034	99.7746
Q8FEG8	Putative_uncharacterized_protein	1227	1220	1226	1536	100	99.4295	99.9185	100	99.7827
B7L5A8	Putative_diguanylate_cyclase,_GG[D/E]EF_domain_signalling_protein	1230	1222	1500	1258	100	99.3496	100	100	99.7832
B7M6J6	Putative_uncharacterized_protein	771	766	771	777	100	99.3515	100	100	99.7838
C8TJB8	Predicted_outer_membrane_export_usher_protein_SfmD	2493	2478	2584	3140	100	99.3983	100	100	99.7994
B7LBT6	Putative_uncharacterized_protein	852	861	849	850	100	100	99.6479	99.7653	99.8044
B7L635	Proline_transporter	1371	1363	1727	1446	100	99.4165	100	100	99.8055
P03688	Replication_protein_O	1032	1028	1030	1110	100	99.6124	99.8062	100	99.8062
B7LAC9	Succinate_dehydrogenase,_membrane_subunit,_binds_cytochrome_b556	345	367	350	343	100	100	100	99.4203	99.8068
B7L4I2	L-ribulose-5-phosphate_4-epimerase_(EC_5.1.3.4)	693	700	704	689	100	100	100	99.4228	99.8076
B7L9T1	Putative_glycosyl_transferase	1215	1208	1215	1222	100	99.4239	100	100	99.808
B7LHU3	Serine_endoprotease,_periplasmic_(EC_3.4.21.-)	1065	1184	1062	1062	100	100	99.7183	99.7183	99.8122
Q8FJC0	Putative_uncharacterized_protein	1253	1246	1277	1264	100	99.4413	100	100	99.8138
E9XGF7	Threonine_dehydratase_operon_activator_protein	360	371	358	379	100	100	99.4444	100	99.8148
B7L5F2	Spermidine_export_protein_mdtJ	363	398	361	443	100	100	99.449	100	99.8163
B7L9Z5	Putative_transporter_subunit:_permease_component_of_ABC_superfamily_transporter	729	1166	725	1560	100	100	99.4513	100	99.8171
B7LAU9	Fused_DNA-binding_response_regulator_in_two-component_regulatory_system_with_ZraS:_response_regulator_;_sigma54_interaction_protein	1323	1318	1321	1361	100	99.6221	99.8488	100	99.8236
Q4MSB0	Spermidine/putrescine_ABC_transporter,_permease_protein	765	768	889	761	100	100	100	99.4771	99.8257
B7LDA6	Fused_lipid_transporter_subunits_of_ABC_superfamily:_membrane_component_;_ATP-binding_component	1746	2285	1737	1814	100	100	99.4845	100	99.8282
Q8FFR1	Putative_uncharacterized_protein	591	588	621	602	100	99.4924	100	100	99.8308
Q1ER08	Cereulide_synthetase_1	3192	3823	3177	3191	100	100	99.5301	99.9687	99.8329
B6ZW40	Inner_membrane_metabolite_transport_protein_YgcS	1204	1528	1198	1205	100	100	99.5017	100	99.8339
B7LAC1	Putative_membrane_protein	1044	1039	1101	1124	100	99.5211	100	100	99.8404
D3GZE6	Putative_uncharacterized_protein	423	421	428	431	100	99.5272	100	100	99.8424
Q8Z5F6	Multidrug_resistance_protein_MdtC_(Multidrug_transporter_MdtC)	3180	3393	3165	3807	100	100	99.5283	100	99.8428
C8THX8	Putative_integrase	1275	1324	1272	1272	100	100	99.7647	99.7647	99.8431
B7L5Z5	Multidrug_transporter,_RpoS-dependent	3111	3207	3109	3099	100	100	99.9357	99.6143	99.85
C8TNJ2	Putative_membraneprotein	456	454	501	507	100	99.5614	100	100	99.8538
B7LCQ8	L-ribulose-5-phosphate_4-epimerase_UlaF_(EC_5.1.3.4)_(L-ascorbate_utilization_protein_F)_(Phosphoribulose_isomerase)	684	718	684	681	100	100	100	99.5614	99.8538
B7LH51	Pyruvate_formate-lyase_4/2-ketobutyrate_formate-lyase_(EC_2.3.1.54)	2292	2285	2291	2290	100	99.6946	99.9564	99.9127	99.8546
B7LG56	Putative_uncharacterized_protein	468	500	515	466	100	100	100	99.5726	99.8575
D3GZY8	Putative_exported_protein	471	523	469	679	100	100	99.5754	100	99.8585
E1IST2	Crotonobetaine/carnitine-CoA_ligase_domain_protein_(Fragment)	729	726	729	740	100	99.5885	100	100	99.8628
E8CEE6	Tyrosine-specific_transport_protein_(Fragment)	495	500	548	493	100	100	100	99.596	99.8653
A1AEE4	Putative_uncharacterized_protein	750	755	761	747	100	100	100	99.6	99.8667
B5YWF9	Integrase	1260	1255	1260	1260	100	99.6032	100	100	99.8677
D8CJD7	Putative_uncharacterized_protein_(Fragment)	519	519	719	517	100	100	100	99.6146	99.8715
A1AIY0	Putative_uncharacterized_protein	528	526	544	537	100	99.6212	100	100	99.8737
B7L8K1	Citrate_lyase_synthetase_(EC_6.2.1.22)	1056	1052	1056	1609	100	99.6212	100	100	99.8737
E3XVQ7	Phenylacetic_acid_degradation_protein_PaaY	546	544	566	608	100	99.6337	100	100	99.8779
B7LCU1	UPF0307_protein_yjgA	549	556	547	553	100	100	99.6357	100	99.8786
Q9LA38	InsB	834	831	871	842	100	99.6403	100	100	99.8801
B7LHJ5	Putative_uncharacterized_protein	282	303	305	281	100	100	100	99.6454	99.8818
D3GVE1	Putative_membrane-bound_metal-dependent_hydrolase	600	606	600	598	100	100	100	99.6667	99.8889
B7L6U4	Putative_membrane_protein_fused_with_conserved_domain	1554	1579	1581	1549	100	100	100	99.6782	99.8927
B7L6W0	Outer_membrane_usher_protein_lpfC	2529	2524	2530	2526	100	99.8023	100	99.8814	99.8946
C4NV39	Urf2_(Urf2M)	987	993	984	1055	100	100	99.696	100	99.8987
C1J8E0	ISL3_family_transposase_(Putative_transposase_protein)	744	777	806	742	100	100	100	99.7312	99.9104
Q5CCH4	Putative_uncharacterized_protein_(Fragment)	372	450	371	415	100	100	99.7312	100	99.9104
A7ZTF2	Putative_uncharacterized_protein	375	374	417	420	100	99.7333	100	100	99.9111
B7LE20	Putative_AdoMet-dependent_methyltransferase	783	782	782	808	100	99.8723	99.8723	100	99.9149
B7LCQ6	30S_ribosomal_protein_S6	393	392	463	393	100	99.7455	100	100	99.9152
B7LB02	Putative_signal_transduction_protein_(EAL_domain_containing_protein)	1584	1628	1628	1580	100	100	100	99.7475	99.9158
B7LHU1	Putative_cytochrome_d_ubiquinol_oxidase_subunit_III_(EC_1.10.3.-)	396	427	395	551	100	100	99.7475	100	99.9158
B7LFJ7	Transketolase_1,_thiamin-binding_(EC_2.2.1.1)	1989	1984	1998	2153	100	99.7486	100	100	99.9162
Q1RPM6	Putative_uncharacterized_protein	402	459	401	476	100	100	99.7512	100	99.9171
E6AYR0	Long_tail_fiber_protein_p37	2832	2865	2827	2830	100	100	99.8234	99.9294	99.9176
B7LED2	Protein_required_for_maturation_of_hydrogenase_3	408	460	421	407	100	100	100	99.7549	99.9183
B7L8V8	Flagellar_motor_switching_and_energizing_component	411	411	410	412	100	100	99.7567	100	99.9189
B7L5B7	Heat-inducible_protein	420	419	487	665	100	99.7619	100	100	99.9206
D7YMX3	Putative_uncharacterized_protein_(Fragment)	420	432	419	421	100	100	99.7619	100	99.9206
E1HS81	Membrane_protein_AbrB_duplication	883	883	882	882	100	100	99.8867	99.8867	99.9245
B7LH53	Threonine/serine_transporter_TdcC_(H(+)/threonine-serine_symporter)	1329	1407	1987	1326	100	100	100	99.7743	99.9248
E9WY32	Maltose/maltodextrin_transport_system_permease	444	443	452	730	100	99.7748	100	100	99.9249
B7L718	Putative_uncharacterized_protein_yibG	459	458	621	675	100	99.7821	100	100	99.9274
E9YLF3	Carbon_starvation_family_protein	469	496	478	468	100	100	100	99.7868	99.9289
B7LAZ1	DNA-binding_transcriptional_repressor,_Zn(II)-binding	513	563	516	512	100	100	100	99.8051	99.935
P16943	Insertion_element_IS630_uncharacterized_39_kDa_protein_(ISO-IS200_39_kDa_protein)	1028	1038	1026	1039	100	100	99.8054	100	99.9351
B7L5Z6	DNA-binding_transcriptional_activator	525	525	524	602	100	100	99.8095	100	99.9365
Q4MVY2	Acetyl-coenzyme_A_carboxylase_carboxyl_transferase_subunit_alpha_1_(ACCase_subunit_alpha_1)_(Acetyl-CoA_carboxylase_carboxyltransferase_subunit_alpha_1)_(EC_6.4.1.2)	1053	1058	1051	1071	100	100	99.8101	100	99.9367
B7LH52	Putative_uncharacterized_protein_yhaB	537	541	536	542	100	100	99.8138	100	99.9379
E4S4T5	ABC-type_bacteriocin_transporter	1614	1611	1882	1620	100	99.8141	100	100	99.938
B7LE25	Putative_uncharacterized_protein_ycbK	546	546	545	572	100	100	99.8168	100	99.9389
A1A9R2	NAD(P)H-flavin_reductase_RutF_(EC_1.5.1.29)_(FMN_reductase)_(NAD(P)H:flavin_oxidoreductase)	573	675	573	572	100	100	100	99.8255	99.9418
B7L862	Putative_uncharacterized_protein_cbrC	585	585	588	584	100	100	100	99.8291	99.943
B7LDW4	Putative_uncharacterized_protein	603	602	604	607	100	99.8342	100	100	99.9447
E7IWK3	Shikimate_transporter	660	659	680	680	100	99.8485	100	100	99.9495
D3GTD3	Galactoside_O-acetyltransferase_(EC_2.3.1.18)	660	660	861	659	100	100	100	99.8485	99.9495
E2WW57	Inner_membrane_yicO_domain_protein	663	789	663	662	100	100	100	99.8492	99.9497
Q1R7V2	Putative_uncharacterized_protein	669	668	670	1063	100	99.8505	100	100	99.9502
E9YZ43	Carbamoyl-phosphate_synthase	673	672	1044	685	100	99.8514	100	100	99.9505
B7LDX0	Putative_uncharacterized_protein	675	694	677	674	100	100	100	99.8519	99.9506
B7L5U7	Transcriptional_regulatory_protein_pcoR	684	690	684	683	100	100	100	99.8538	99.9513
B7LA62	DNA-binding_transcriptional_repressor	702	702	816	701	100	100	100	99.8575	99.9525
E8HW87	Tail_fiber_component_K_(Fragment)	1445	1535	1482	1443	100	100	100	99.8616	99.9539
B7LHY0	Amino-acid_transporter_subunit_;_ATP-binding_component_of_ABC_superfamily	756	756	755	756	100	100	99.8677	100	99.9559
B7L6J5	Putative_uncharacterized_protein_ydiY	756	1334	756	755	100	100	100	99.8677	99.9559
E8JE20	Putative_uncharacterized_protein	807	806	807	956	100	99.8761	100	100	99.9587
B7L7S5	Trimethylamine_N-oxide_reductase_system_III,_catalytic_subunit_(EC_1.6.6.9)	2427	2433	2606	2424	100	100	100	99.8764	99.9588
B7L6R5	Putative_DNA-binding_transcriptional_regulator	819	1007	819	818	100	100	100	99.8779	99.9593
C8TX13	Putative_uncharacterized_protein	819	868	1044	818	100	100	100	99.8779	99.9593
Q9X692	Shf	840	935	839	1268	100	100	99.881	100	99.9603
B7LAY8	4-hydroxybenzoate_octaprenyltransferase_(EC_2.5.1.-)_(4-HB_polyprenyltransferase)	870	869	870	888	100	99.8851	100	100	99.9617
B7L9P6	ATP_phosphoribosyltransferase_(ATP-PRT)_(ATP-PRTase)_(EC_2.4.2.17)	897	897	897	896	100	100	100	99.8885	99.9628
B7LDF9	GTPase_Era	903	902	908	1032	100	99.8893	100	100	99.9631
B7L821	Putative_DNA-binding_transcriptional_regulator	921	921	920	943	100	100	99.8914	100	99.9638
C8UE52	Hydrogenase_4,_membrane_subunit_HyfC	945	955	945	944	100	100	100	99.8942	99.9647
B7L7A0	Ferrochelatase_(EC_4.99.1.1)_(Heme_synthase)_(Protoheme_ferro-lyase)	960	960	1013	959	100	100	100	99.8958	99.9653
B7L9I8	Putative_uncharacterized_protein_ybeQ	975	974	976	990	100	99.8974	100	100	99.9658
B7LD71	Macrolide_transporter_subunit,_membrane_fusion_protein_(MFP)_component	1113	1112	1613	1125	100	99.9102	100	100	99.9701
B7LD52	23S_rRNA_(uracil-5-)-methyltransferase_RumB_(EC_2.1.1.189)_(23S_rRNA(M-5-U747)-methyltransferase)	1125	1125	1125	1124	100	100	100	99.9111	99.9704
B7LAR8	UDP-4-amino-4-deoxy-L-arabinose--oxoglutarate_aminotransferase_(EC_2.6.1.87)_(UDP-(beta-L-threo-pentapyranosyl-4''-ulose_diphosphate)_aminotransferase)_(UDP-Ara4O_aminotransferase)_(UDP-4-amino-4-deoxy-L-arabinose_aminotransferase)	1137	1332	1137	1136	100	100	100	99.912	99.9707
B7L9R1	NnaA	1161	1161	1161	1160	100	100	100	99.9139	99.9713
B7L762	Fused_4'-phosphopantothenoylcysteine_decarboxylase_;_phosphopantothenoylcysteine_synthetase,_FMN-binding_(EC_4.1.1.36)_(EC_6.3.2.5)	1218	1218	1217	1236	100	100	99.9179	100	99.9726
B7LFV9	Integral_membrane_protein_involved_in_stabilizing_FstZ_ring_during_cell_division	1242	1241	1242	1242	100	99.9195	100	100	99.9732
B7LEF1	Putative_uncharacterized_protein_ygbK	1260	1260	1261	1259	100	100	100	99.9206	99.9735
Q1RF99	Putative_uncharacterized_protein	1299	1298	1916	1554	100	99.923	100	100	99.9743
B7L4A7	DNA_topoisomerase_(EC_5.99.1.2)	2643	2699	2660	2641	100	100	100	99.9243	99.9748
B7LHB7	Membrane-bound_lytic_murein_transglycosylase_D_(EC_3.2.1.-)	1356	1355	1356	1467	100	99.9263	100	100	99.9754
B7L5T7	Fused_ribosome-associated_ATPase:_ATP-binding_protein_;_ATP-binding_protein_;_putative_membrane_protein	2733	3510	2731	2776	100	100	99.9268	100	99.9756
B7LCP9	Exodeoxyribonuclease_7_large_subunit_(EC_3.1.11.6)_(Exodeoxyribonuclease_VII_large_subunit)_(Exonuclease_VII_large_subunit)	1368	1368	1368	1367	100	100	100	99.9269	99.9756
B7L428	Putative_adhesin	4251	4883	4248	4984	100	100	99.9294	100	99.9765
B7LBX6	Putative_uncharacterized_protein	1461	1568	1613	1460	100	100	100	99.9316	99.9772
B7LHC7	Putative_uncharacterized_protein	1479	1479	1479	1478	100	100	100	99.9324	99.9775
B7LF75	Lysyl-tRNA_synthetase_1_(EC_6.1.1.6)_(Lysine--tRNA_ligase_1)	1515	1514	1548	1520	100	99.934	100	100	99.978
B7L938	Putative_transposase_ORF_1,_IS66_family	1533	1602	1532	2213	100	100	99.9348	100	99.9783
D7F1A4	Mixed_NRPS/PKS_(EC_2.3.1.-)_(Polyketide_synthase)	3177	3715	3175	3191	100	100	99.937	100	99.979
B7L7H9	NAD-dependent_malic_enzyme_(NAD-ME)_(EC_1.1.1.38)	1695	2060	1801	1694	100	100	100	99.941	99.9803
Q8Z5R0	Cellulose_synthesis_regulatory_protein	1827	1826	1864	2093	100	99.9453	100	100	99.9818
B7LCS6	2':3'-cyclic-nucleotide_2'-phosphodiesterase_(EC_3.1.4.16)	1941	2673	1940	2707	100	100	99.9485	100	99.9828
B7LAS0	Bifunctional_polymyxin_resistance_protein_ArnA_[Includes:_UDP-4-amino-4-deoxy-L-arabinose_formyltransferase_(EC_2.1.2.13)_(ArnAFT)_(UDP-L-Ara4N_formyltransferase);_UDP-glucuronic_acid_oxidase,_UDP-4-keto-hexauronic_acid_decarboxylating_(EC_1.1.1.305)_(ArnADH)_(UDP-GlcUA_decarboxylase)_(UDP-glucuronic_acid_dehydrogenase)]	1980	1979	1980	1980	100	99.9495	100	100	99.9832
B7L711	RhsB_element_core_protein_RshB	3963	3963	4322	3961	100	100	100	99.9495	99.9832
B7L6W4	Biotin_sulfoxide_reductase_(EC_1.-.-.-)	2277	2277	2371	2276	100	100	100	99.9561	99.9854
B7L9Z9	Beta-D-glucoside_glucohydrolase,_periplasmic_(EC_3.2.1.21)	2295	2307	2395	2294	100	100	100	99.9564	99.9855
B7L8F7	Copper/silver_efflux_system,_membrane_component	3141	3140	3248	4275	100	99.9682	100	100	99.9894
B7LC20	Putative_mechanosensitive_channel	3321	3320	3321	3321	100	99.9699	100	100	99.99
B7L8Z9	High-molecular-weight_nonribosomal_peptide/polyketide_synthetase_1_(HMWP1)	9489	10230	10305	9487	100	100	100	99.9789	99.993
B7L7L0	Putative_uncharacterized_protein	5419	5418	5447	5455	100	99.9815	100	100	99.9938
B7L9S9	Putative_glycosyl_transferase	744	745	755	1081	100	100	100	100	100
B7L9S8	Putative_glycose-acyl_transferase	546	546	643	557	100	100	100	100	100
B7LG82	Antigen_43_(Ag43)_phase-variable_biofilm_formation_autotransporter;_CP4-44_prophage	3123	3123	3461	3596	100	100	100	100	100
B7LDX9	Putative_uncharacterized_protein_yjiC	828	828	895	877	100	100	100	100	100
B7LDX8	DNA-binding_transcriptional_repressor	771	771	856	772	100	100	100	100	100
B7L9S3	Mannose-1-phosphate_guanyltransferase_(EC_2.7.7.22)	1434	1439	1484	1441	100	100	100	100	100
B7L9S2	Phosphomannomutase_(EC_5.4.2.8)	1368	1368	1368	1368	100	100	100	100	100
B7L9S1	Putative_UDP-sugar_lipid_carrier_transferase	1392	1426	1392	1392	100	100	100	100	100
B7L9S0	Colanic_acid_exporter	1476	1476	1477	1624	100	100	100	100	100
B7L9S7	GDP-D-mannose_dehydratase,_NAD(P)-binding_(EC_4.2.1.47)	1119	1119	1119	1208	100	100	100	100	100
B7L9S6	Bifunctional_GDP-fucose_synthetase:_GDP-4-dehydro-6-deoxy-D-mannose_epimerase_and_GDP-4-dehydro-6-L-deoxygalactose_reductase_(EC_1.-.-.-)_(EC_5.1.3.-)	963	1015	1006	963	100	100	100	100	100
B7L9S5	GDP-mannose_mannosyl_hydrolase_(EC_1.1.1.271)	477	487	615	484	100	100	100	100	100
B7L9S4	Putative_glycosyl_transferase	1221	1221	1221	1297	100	100	100	100	100
A7ZV67	Putative_uncharacterized_protein	666	667	781	673	100	100	100	100	100
B7LDX7	D-mannonate_oxidoreductase,_NAD-binding_(EC_1.1.1.57)	1458	1458	1527	1501	100	100	100	100	100
B7LDX6	Anti-adapter_protein_iraD	390	408	403	489	100	100	100	100	100
B7LDX4	Fructuronate_transporter	1341	1341	1441	1358	100	100	100	100	100
B7LDX2	Mannonate_dehydratase_(EC_4.2.1.8)_(D-mannonate_hydrolase)	1182	1182	1224	1182	100	100	100	100	100
D8A1P1	Putative_uncharacterized_protein_(Fragment)	489	489	489	733	100	100	100	100	100
Q47480	ORF146	438	470	492	490	100	100	100	100	100
Q47481	ORF269	807	819	807	883	100	100	100	100	100
C8TSN5	Translation_initiation_factor_IF-3	540	624	578	585	100	100	100	100	100
B7LDK3	Probable_inorganic_polyphosphate/ATP-NAD_kinase_(Poly(P)/ATP_NAD_kinase)_(EC_2.7.1.23)	876	876	880	876	100	100	100	100	100
C3SQ92	Shikimate_kinase_I	720	724	720	867	100	100	100	100	100
B7L740	Glycine_C-acetyltransferase_(EC_2.3.1.29)	1194	1252	1201	1248	100	100	100	100	100
B7LGV8	Fused_dihydroxyacetone-specific_PTS_enzymes:_HPr_component_;_EI_component	1416	1437	1417	1420	100	100	100	100	100
B7LGV9	Dihydroxyacetone_kinase,_C-terminal_domain	630	630	636	661	100	100	100	100	100
B7LGV6	Putative_uncharacterized_protein_ycgY	438	491	569	558	100	100	100	100	100
B7LGV7	Periplasmic_trehalase_(EC_3.2.1.28)_(Alpha,alpha-trehalase)_(Alpha,alpha-trehalose_glucohydrolase)	1695	1695	1729	1730	100	100	100	100	100
B7LGV4	Flagellar_brake_protein_YcgR_(Cyclic_di-GMP_binding_protein_YcgR)	732	763	739	732	100	100	100	100	100
B7LGV2	L,D-carboxypeptidase_A_(EC_3.4.17.13)	912	993	912	912	100	100	100	100	100
B7LGV0	Alanine_racemase_1_(EC_5.1.1.1)	1068	1126	1068	1154	100	100	100	100	100
B7LGV1	Cell_volume_regulation_protein_A	1734	1734	1734	1840	100	100	100	100	100
Q74TS1	Taurine_ATP-binding_component_of_a_transport_system	669	712	679	1005	100	100	100	100	100
B7L743	Putative_uncharacterized_protein_htrL	855	897	868	996	100	100	100	100	100
B7L744	ADP-heptose:LPS_heptosyl_transferase_I_(EC_2.-.-.-)	990	996	992	990	100	100	100	100	100
B7L746	ADP-heptose:LPS_heptosyltransferase_II_(EC_2.-.-.-)	1044	1044	1224	1231	100	100	100	100	100
B7L747	Phosphopantetheine_adenylyltransferase_(EC_2.7.7.3)_(Dephospho-CoA_pyrophosphorylase)_(Pantetheine-phosphate_adenylyltransferase)_(PPAT)	477	581	478	499	100	100	100	100	100
B7LAP8	DNA_gyrase_(Type_II_topoisomerase),_subunit_A_(EC_5.99.1.3)	2625	2629	2747	2659	100	100	100	100	100
B7LAP9	3-demethylubiquinone-9_3-methyltransferase_(EC_2.1.1.64)_(3,4-dihydroxy-5-hexaprenylbenzoate_methyltransferase)_(DHHB_methyltransferase)	720	736	720	725	100	100	100	100	100
B7LAP2	Hybrid_sensory_kinase_in_two-component_regulatory_system_with_RcsB_and_YojN	2799	2799	2799	2854	100	100	100	100	100
B7LAP3	Putative_uncharacterized_protein_yfaP	774	810	805	860	100	100	100	100	100
B7LAP0	Phosphotransfer_intermediate_protein_in_two-component_regulatory_system_with_RcsBC	2670	2670	2857	2670	100	100	100	100	100
B7LAP1	DNA-binding_response_regulator_in_two-component_regulatory_system_with_RcsC_and_YojN	648	650	656	733	100	100	100	100	100
B7LAP6	Putative_uncharacterized_protein_yfaT	621	637	663	1089	100	100	100	100	100
B7LAP7	Putative_uncharacterized_protein_yfaA	1686	1688	1686	1689	100	100	100	100	100
B7LAP4	Putative_uncharacterized_protein_yfaQ	1647	1647	1648	1665	100	100	100	100	100
B7LAP5	Putative_large_extracellular_alpha-helical_protein	4617	4633	4617	4617	100	100	100	100	100
A1AFZ4	Putative_uncharacterized_protein	408	415	408	468	100	100	100	100	100
C8TWJ4	Putative_uncharacterized_protein	870	919	898	940	100	100	100	100	100
B7UQ15	Anti-adapter_protein_iraM	333	333	389	390	100	100	100	100	100
Q31YK5	Lipopolysaccharide_core_heptose(II)-phosphate_phosphatase_(EC_3.1.3.-)	621	658	621	652	100	100	100	100	100
B7LA69	Preprotein_translocase_membrane_subunit	381	436	411	398	100	100	100	100	100
B7LHI5	Fused_acetaldehyde-CoA_dehydrogenase_;_iron-dependent_alcohol_dehydrogenase_;_pyruvate-formate_lyase_deactivase_(EC_1.1.1.1)_(EC_1.2.1.10)	2673	2673	2673	2673	100	100	100	100	100
B7LHI6	Putative_uncharacterized_protein_ychE	645	645	645	1018	100	100	100	100	100
B7LHI0	Global_nucleic_acid-binding_transcriptional_dual_regulator_H-NS	411	463	411	419	100	100	100	100	100
B7LHI1	Thymidine_kinase_(EC_2.7.1.21)	615	615	711	615	100	100	100	100	100
B7LHI8	Oligopeptide_transporter_subunit_;_periplasmic-binding_component_of_ABC_superfamily	1629	1629	1629	1629	100	100	100	100	100
B7LHI9	Oligopeptide_transporter_subunit_;_membrane_component_of_ABC_superfamily	918	918	918	920	100	100	100	100	100
B7LFM2	Putative_uncharacterized_protein_yggL	324	468	378	406	100	100	100	100	100
B7LFM3	tRNA_(guanine-N(7)-)-methyltransferase_(EC_2.1.1.33)_(tRNA(m7G46)-methyltransferase)	717	753	717	717	100	100	100	100	100
B7LFM0	Periplasmic_L-asparaginase_II_(EC_3.5.1.1)	1044	1054	1108	1051	100	100	100	100	100
B7LFM1	Membrane-bound_lytic_murein_transglycosylase_C_(EC_3.2.1.-)_(Murein_hydrolase_C)	1077	1736	1097	1077	100	100	100	100	100
B7L634	Branched_chain_amino_acid_transporter_(LIV-II)	1317	1355	1420	1317	100	100	100	100	100
Q8CL78	Putative_uncharacterized_protein	330	394	398	390	100	100	100	100	100
B7LFM4	Adenine_DNA_glycosylase_(EC_3.2.2.-)	1050	1050	1064	1050	100	100	100	100	100
B7L637	Acyl_carrier_protein_phosphodiesterase_(ACP_phosphodiesterase)_(EC_3.1.4.14)	579	584	694	582	100	100	100	100	100
B7L638	S-adenosylmethionine:tRNA_ribosyltransferase-isomerase_(EC_5.-.-.-)_(Queuosine_biosynthesis_protein_queA)	1068	1068	1087	1071	100	100	100	100	100
B7L639	Queuine_tRNA-ribosyltransferase_(EC_2.4.2.29)_(Guanine_insertion_enzyme)_(tRNA-guanine_transglycosylase)	1125	1137	1459	1125	100	100	100	100	100
B7LFM9	Putative_uncharacterized_protein_yqgA	705	733	720	706	100	100	100	100	100
B7L757	UPF0758_protein_yicR	666	666	666	685	100	100	100	100	100
B7L756	3-deoxy-D-manno-octulosonic-acid_transferase_(KDO_transferase)	1275	1275	1348	1377	100	100	100	100	100
B7L755	Lipopolysaccharide_core_biosynthesis_protein	1056	1060	1059	1312	100	100	100	100	100
B7L754	Glucosyltransferase_I_(EC_2.4.1.-)	1122	1122	1419	1155	100	100	100	100	100
B7L753	Kinase_that_phosphorylates_core_heptose_of_lipopolysaccharide	804	818	915	821	100	100	100	100	100
B7L752	Lipopolysaccharide_1,3-galactosyltransferase_(EC_2.4.1.44)	1005	1005	1005	1217	100	100	100	100	100
B7L751	Lipopolysaccharide_core_biosynthesis_protein_rfaY	705	709	706	753	100	100	100	100	100
B7L750	Lipopolysaccharide_1,2-glucosyltransferase_(EC_2.4.1.58)	1011	1296	1017	1200	100	100	100	100	100
B7L758	Formamidopyrimidine-DNA_glycosylase_(Fapy-DNA_glycosylase)_(EC_3.2.2.23)_(DNA-(apurinic_or_apyrimidinic_site)_lyase_mutM)_(AP_lyase_mutM)_(EC_4.2.99.18)	807	807	946	1049	100	100	100	100	100
B7L5L9	Putative_uncharacterized_protein_ydhS	1602	1602	1771	1773	100	100	100	100	100
B7L5L2	Putative_DNA-binding_transcriptional_regulator;_LysR-type	930	930	934	959	100	100	100	100	100
B7L5L3	Putative_transporter;_MFS_superfamily	1209	1546	1227	1287	100	100	100	100	100
B7L5L0	Putative_efflux_protein;_MFS_family	1167	1176	1167	1332	100	100	100	100	100
B7L5L1	HTH-type_transcriptional_repressor_purR_(Pur_regulon_repressor)_(Purine_nucleotide_synthesis_repressor)	1023	1066	1023	1082	100	100	100	100	100
B7L5L6	Multidrug_resistance_protein_mdtK_(Multidrug-efflux_transporter)	1371	1371	1371	1373	100	100	100	100	100
B7L5L7	Putative_uncharacterized_protein_ydhQ	1254	1722	1371	1496	100	100	100	100	100
B7L5L4	Cyclopropane_fatty_acyl_phospholipid_synthase_(Unsaturated-phospholipid_methyltransferase)_(EC_2.1.1.79)	1146	1562	1146	1239	100	100	100	100	100
B7L5L5	Riboflavin_synthase,_alpha_subunit_(EC_2.5.1.9)	639	640	641	652	100	100	100	100	100
B7LCF8	Protein_CysZ	759	771	771	759	100	100	100	100	100
Q1RFA2	Putative_uncharacterized_protein	420	536	536	515	100	100	100	100	100
D3H4R8	Alpha-amylase	2251	2251	2252	2256	100	100	100	100	100
B7LCW1	Putative_uncharacterized_protein_yjgK	450	453	498	495	100	100	100	100	100
B7L4B8	Putative_uncharacterized_protein_yciH	324	365	398	341	100	100	100	100	100
B7LCW7	Putative_uncharacterized_protein_yjgN	1194	1194	1194	1290	100	100	100	100	100
B7LCW6	Putative_acetyltransferase	501	520	501	507	100	100	100	100	100
B7LCW8	Valyl-tRNA_synthetase_(EC_6.1.1.9)_(Valine--tRNA_ligase)	2853	3119	2858	2853	100	100	100	100	100
B7L4B6	Putative_uncharacterized_protein_yciM	1167	1174	1302	1205	100	100	100	100	100
B7L4B3	GTP_cyclohydrolase-2_(EC_3.5.4.25)_(GTP_cyclohydrolase_II)	588	619	738	592	100	100	100	100	100
B7L4B2	Aconitate_hydratase_1_(EC_4.2.1.3)	2673	2673	2673	2673	100	100	100	100	100
C8UAD0	Protein_Xni	843	843	1054	878	100	100	100	100	100
B7LC80	RNA_helicase	1362	1367	1362	1415	100	100	100	100	100
B7LC81	Putative_uncharacterized_protein_ybiA	480	544	480	527	100	100	100	100	100
B7L9H9	Transpeptidase_involved_in_peptidoglycan_synthesis_(Penicillin-binding_protein_2)	1899	1899	1899	1926	100	100	100	100	100
B7LC84	Putative_hydroxyacid_dehydrogenase	1083	1083	1083	1347	100	100	100	100	100
B7LD38	Putative_transporter	1206	1207	1206	2044	100	100	100	100	100
B7LC87	PKHD-type_hydroxylase_ybiX_(EC_1.14.11.-)	675	716	675	1160	100	100	100	100	100
B7L9H2	Lipoyl_synthase_(EC_2.8.1.8)_(Lip-syn)_(LS)_(Lipoate_synthase)_(Lipoic_acid_synthase)_(Sulfur_insertion_protein_lipA)	963	963	963	963	100	100	100	100	100
B7LD37	Putative_phosphatase_(EC_3.1.3.-)	813	816	850	813	100	100	100	100	100
B7L9H6	D-alanyl-D-alanine_carboxypeptidase_(Penicillin-binding_protein_5)_(EC_3.4.16.4)	1209	1209	1213	1227	100	100	100	100	100
B7L9H7	Minor_lipoprotein	1086	1103	1086	1122	100	100	100	100	100
Q659X8	Conserved_protein	2091	2134	2091	2097	100	100	100	100	100
B7LEY5	DNA-binding_transcriptional_activator	729	768	731	740	100	100	100	100	100
B7LEY7	Putative_uncharacterized_protein_ygdD	393	406	447	409	100	100	100	100	100
B7LEY6	Putative_Fe-S_metabolism_protein_(SufE-like)	441	476	492	526	100	100	100	100	100
B7LEY1	L-fucose_transporter	1314	1314	1314	1345	100	100	100	100	100
B7LEY0	L-fuculokinase_(EC_2.7.1.51)	1446	1469	1523	1616	100	100	100	100	100
B7LEY3	Ribosomal_RNA_large_subunit_methyltransferase_M_(EC_2.1.1.-)_(23S_rRNA_2'-O-ribose_methyltransferase_rlmM)	1098	1100	1099	1102	100	100	100	100	100
B7LEY2	L-fucose_isomerase_(EC_5.3.1.25)_(6-deoxy-L-galactose_isomerase)_(FucIase)	1773	1773	1773	1781	100	100	100	100	100
B7LEY8	DNA-binding_transcriptional_dual_regulator	915	1004	915	923	100	100	100	100	100
B7LF58	Putative_peptidase	1209	1241	1209	1381	100	100	100	100	100
B7LF59	D-phenylhydantoinase_(EC_3.5.2.-)_(Hydantoin-utilizing_enzyme_hyuA)	1383	1383	1383	1436	100	100	100	100	100
B7LF52	Putative_DNA-binding_transcriptional_regulator	1776	1776	1776	1776	100	100	100	100	100
B7LF53	Xanthine_dehydrogenase,_FAD-binding_subunit	876	876	877	882	100	100	100	100	100
B7LF50	Putative_uncharacterized_protein	1650	1652	1651	1683	100	100	100	100	100
B7LF51	Tetratricopeptide_repeat_transcriptional_regulator	753	868	753	765	100	100	100	100	100
B7LF56	Putative_uncharacterized_protein_yqeC	768	815	768	768	100	100	100	100	100
B7LF57	2,3-diaminopropionate_ammonia-lyase_(EC_4.3.1.15)	1194	1194	1194	1198	100	100	100	100	100
B7LF54	Xanthine_dehydrogenase,_Fe-S_binding_subunit	477	493	538	501	100	100	100	100	100
B7LF55	Putative_uncharacterized_protein_ygeW	1188	1192	1696	1205	100	100	100	100	100
E6ARB5	Toxin-antitoxin_system,_antitoxin_component,_Xre_family	423	481	426	569	100	100	100	100	100
B7L8F9	Putative_membrane_protein;_putative_channel	1245	1245	1245	1490	100	100	100	100	100
B7L8F5	Periplasmic_copper-binding_protein	330	487	362	373	100	100	100	100	100
B7L8F4	Copper/silver_efflux_system,_outer_membrane_component	1380	1380	1445	1380	100	100	100	100	100
B7L4C9	Threonine_synthase_(EC_4.2.3.1)	1284	1289	1284	1415	100	100	100	100	100
B7L8F3	DNA-binding_response_regulator_in_two-component_regulatory_system_with_CusS	681	696	686	681	100	100	100	100	100
B7L8F2	Sensory_histidine_kinase_in_two-component_regulatory_system_with_CusR,_senses_copper_ions	1458	1522	1458	1458	100	100	100	100	100
B7L6N3	Pyrimidine_(Deoxy)nucleoside_triphosphate_pyrophosphohydrolase_(EC_3.6.1.-)	405	411	411	406	100	100	100	100	100
B7L6N1	Putative_exported_thiosulfate_sulfur_transferase_/_thiosulfate_binding_protein	1305	1305	1305	1311	100	100	100	100	100
B7L6N0	Putative_sulfate/thiosulfate_transporter_subunit:_ATP-binding_component_of_ABC_superfamily_transporter	651	652	656	651	100	100	100	100	100
B7L6N7	Selenide,_water_dikinase_(EC_2.7.9.3)_(Selenium_donor_protein)_(Selenophosphate_synthase)	1041	1041	1045	1041	100	100	100	100	100
B7L4C4	Putative_amidase_or_amidotransferase	1125	1125	1125	1156	100	100	100	100	100
B7L6N5	Putative_uncharacterized_protein_ynjI	1038	1049	1064	1049	100	100	100	100	100
B7L6N4	Glutamate_dehydrogenase,_NADP-specific_(EC_1.4.1.4)	1341	1529	1483	1589	100	100	100	100	100
B7LCV9	Putative_oxidoreductase_with_NAD(P)-binding_Rossmann-fold_domain	711	733	759	721	100	100	100	100	100
C6UXH9	Biotin_sulfoxide_reductase	2244	2258	2244	2267	100	100	100	100	100
Q8VR34	Putative_uncharacterized_protein	460	546	495	504	100	100	100	100	100
C8TSS4	Predicted_phosphatidyl_transferase,_inner_membrane_protein	618	656	618	618	100	100	100	100	100
C8UI55	Predicted_acyltransferase	450	498	567	587	100	100	100	100	100
B7L6V9	Putative_transporter	1245	1253	1258	1270	100	100	100	100	100
B7LGK2	Periplasmic_pilin_chaperone	738	1038	738	738	100	100	100	100	100
C8TPU8	Putative_uncharacterized_protein	378	411	392	388	100	100	100	100	100
C8TPU9	Putative_uncharacterized_protein	351	458	396	589	100	100	100	100	100
C6V2L9	Putative_uncharacterized_protein	285	372	494	359	100	100	100	100	100
B7L7C0	Putative_transporter_subunit:_ATP-binding_component_of_ABC_superfamily	684	725	684	1324	100	100	100	100	100
B7L7C5	Putative_uncharacterized_protein_ybbC	366	410	729	407	100	100	100	100	100
B7L7C7	Putative_uncharacterized_protein	489	520	553	550	100	100	100	100	100
B7L7C6	Putative_uncharacterized_protein_ylbH	708	709	709	728	100	100	100	100	100
B7L7C9	Putative_regulator_with_homeodomain-like_DNA_binding_domain	432	437	450	741	100	100	100	100	100
B1EEY8	Aspartate_racemase_(EC_5.1.1.13)	717	748	805	735	100	100	100	100	100
C8U815	DnaA-homolog_protein_hda	744	885	775	1223	100	100	100	100	100
B5YYN8	Putative_uncharacterized_protein	561	604	621	561	100	100	100	100	100
C1NBA6	Peptidyl-prolyl_cis-trans_isomerase_(EC_5.2.1.8)_(Fragment)	762	917	766	792	100	100	100	100	100
E9TXK9	Conserved_domain_protein_(Fragment)	384	526	497	500	100	100	100	100	100
Q1RB51	Putative_uncharacterized_protein	486	490	504	506	100	100	100	100	100
A8SPZ5	StrA	930	930	930	930	100	100	100	100	100
D3H3S1	RpiR-family_transcriptional_regulator	918	995	918	941	100	100	100	100	100
Q8GA77	ORF_B_protein	385	469	454	415	100	100	100	100	100
C6USS4	Putative_uncharacterized_protein	393	461	626	425	100	100	100	100	100
C8TTI1	Probable_side_tail_fiber_protein	2130	2130	2130	2136	100	100	100	100	100
B5YZD3	Secretion_monitor_protein	585	598	696	585	100	100	100	100	100
D9ZHS4	Molecular_chaperone_(Fragment)	402	459	402	416	100	100	100	100	100
B7L5R8	Putative_methyltransferase	594	640	598	601	100	100	100	100	100
B7LFP6	Putative_uncharacterized_protein	3411	3447	3440	3422	100	100	100	100	100
B7LFP0	Putative_uncharacterized_protein	531	1611	1659	1611	100	100	100	100	100
B7LFP9	Transposase_ORF_B,_IS629	571	571	571	575	100	100	100	100	100
A7ZM93	Putative_uncharacterized_protein	708	708	740	715	100	100	100	100	100
C8UKB4	Molybdopterin-guanine_dinucleotide_biosynthesis_protein_B	525	532	532	551	100	100	100	100	100
B7LGT8	Putative_isomerase/hydrolase_(EC_3.-.-.-)	657	657	859	659	100	100	100	100	100
B7LGT0	UPF0757_protein_ymgG	342	350	439	372	100	100	100	100	100
B7LGT1	Putative_uncharacterized_protein	441	446	521	481	100	100	100	100	100
B7LGT3	Membrane_ATPase_of_the_MinC-MinD-MinE_system	810	810	810	897	100	100	100	100	100
B7LGT4	Probable_septum_site-determining_protein_minC	693	694	693	693	100	100	100	100	100
B7LGT5	Putative_uncharacterized_protein_ycgJ	366	419	498	429	100	100	100	100	100
B7LGT6	Putative_uncharacterized_protein_ycgK	399	470	412	401	100	100	100	100	100
B7LAR4	CinA-like_protein	1200	1205	1200	1670	100	100	100	100	100
B7LAR5	Putative_outer_membrane_porin_protein	540	722	604	606	100	100	100	100	100
B7LAR6	Nucleoside_triphosphatase_nudI_(EC_3.6.1.-)	423	497	735	489	100	100	100	100	100
B7LAR0	Anaerobic_glycerol-3-phosphate_dehydrogenase_subunit_B_(Anaerobic_G-3-P_dehydrogenase_subunit_B)_(Anaerobic_G3Pdhase_B)_(EC_1.1.5.3)	1257	1258	1273	1409	100	100	100	100	100
B7LAR1	sn-glycerol-3-phosphate_dehydrogenase_(Anaerobic)_,_small_subunit_(EC_1.1.99.5)	1188	1191	1188	1213	100	100	100	100	100
B7LAR2	Putative_uncharacterized_protein_yfaD	900	909	1076	900	100	100	100	100	100
B7LAR9	Undecaprenyl-phosphate_4-deoxy-4-formamido-L-arabinose_transferase_(EC_2.7.8.30)_(Undecaprenyl-phosphate_Ara4FN_transferase)_(Ara4FN_transferase)	966	966	966	996	100	100	100	100	100
C8TJG4	Putative_minor_capsid_protein	372	379	406	459	100	100	100	100	100
Q8FDU4	Putative_uncharacterized_protein	372	372	373	372	100	100	100	100	100
Q7AQT7	Putative_transposase	702	702	709	702	100	100	100	100	100
B7LHS3	Hybrid_sensory_histidine_kinase_in_two-component_regulatory_system_with_ArcA	2334	2334	2445	2351	100	100	100	100	100
B7LHS5	Glutamate_synthase,_large_subunit_(EC_1.4.1.13)	4551	4584	4835	4552	100	100	100	100	100
C8TVZ3	Putative_uncharacterized_protein	987	1018	997	987	100	100	100	100	100
F1ZM75	Putative_uncharacterized_protein	453	503	491	494	100	100	100	100	100
D8AHZ3	Conserved_domain_protein_(Fragment)	366	370	375	396	100	100	100	100	100
D8AHZ6	LysR_substrate_binding_domain_protein	942	963	942	1174	100	100	100	100	100
B7LHG8	Sensory_histidine_kinase_in_two-component_regulatory_system_with_NarL	1794	1834	1831	1794	100	100	100	100	100
B7LHG9	Nitrate/nitrite_transporter	1389	1431	1405	1408	100	100	100	100	100
B7LHG6	Putative_adhesin/invasin	1251	1271	1269	1545	100	100	100	100	100
B7LHG2	Flagellar_system_protein	888	911	888	909	100	100	100	100	100
B7LHG3	DNA_polymerase_IV_(Pol_IV)_(EC_2.7.7.7)	1053	1064	1053	1053	100	100	100	100	100
B7LHG1	Flagellar_system_protein	1737	1737	1747	1850	100	100	100	100	100
B7L658	Putative_uncharacterized_protein_yajL	588	588	588	588	100	100	100	100	100
B7L659	2-dehydropantoate_reductase,_NADPH-specific_(EC_1.1.1.169)	909	910	909	957	100	100	100	100	100
B7L652	Phosphatidylglycerophosphatase_A_(EC_3.1.3.27)	516	582	535	577	100	100	100	100	100
B7L653	Aldoketo-oxidoreductase,_NADP-binding	972	995	982	1018	100	100	100	100	100
B7L651	Thiamin-monophosphate_kinase_(EC_2.7.4.16)	975	975	975	975	100	100	100	100	100
B7L657	tRNA_sulfurtransferase_(EC_2.8.1.4)_(Sulfur_carrier_protein_ThiS_sulfurtransferase)_(Thiamine_biosynthesis_protein_thiI)_(tRNA_4-thiouridine_synthase)	1446	1610	1446	1494	100	100	100	100	100
B7L654	1-deoxy-D-xylulose-5-phosphate_synthase_(EC_2.2.1.7)_(1-deoxyxylulose-5-phosphate_synthase)_(DXP_synthase)_(DXPS)	1860	2145	2181	1860	100	100	100	100	100
B7L655	Geranyltranstransferase_(EC_2.5.1.1)_(EC_2.5.1.10)	897	908	897	903	100	100	100	100	100
B7LB71	Molybdate_transporter_subunit_;_periplasmic-binding_component_of_ABC_superfamily	771	809	810	918	100	100	100	100	100
A1YN12	Membrane-bound_lytic_murein_transglycosylase_E	723	723	723	725	100	100	100	100	100
B7L731	Serine_acetyltransferase_(EC_2.3.1.30)	819	829	822	821	100	100	100	100	100
B7L5N5	Component_of_SufBCD_complex	1485	1485	1485	1490	100	100	100	100	100
B7L733	Putative_rhodanese-related_sulfurtransferase	429	451	430	429	100	100	100	100	100
B7L732	tRNA_(cytidine/uridine-2'-O-)-methyltransferase_TrmL_(EC_2.1.1.-)	471	515	514	494	100	100	100	100	100
B7L5N0	Putative_uncharacterized_protein_ynhG	1002	1350	1042	1002	100	100	100	100	100
B7L734	Glycerol-3-phosphate_dehydrogenase_[NAD(P)+]_(EC_1.1.1.94)_(NAD(P)H-dependent_glycerol-3-phosphate_dehydrogenase)	1017	1019	1017	1017	100	100	100	100	100
B7L5N2	Cysteine_desulfurase_(EC_2.8.1.7)_(Selenocysteine_beta-lyase)_(SCL)_(Selenocysteine_lyase)_(EC_4.4.1.16)_(Selenocysteine_reductase)	1218	1218	1245	1229	100	100	100	100	100
B7L739	Protease_with_a_role_in_cell_division	1257	1257	1292	1271	100	100	100	100	100
B7L738	2,3-bisphosphoglycerate-independent_phosphoglycerate_mutase_(BPG-independent_PGAM)_(Phosphoglyceromutase)_(iPGM)_(EC_5.4.2.1)	1542	1543	1542	1963	100	100	100	100	100
B7L5N8	Putative_esterase_(EC_3.1.-.-)	408	413	410	419	100	100	100	100	100
B7L5N9	Putative_conserved_FAD-linked_oxidoreductase	3054	3054	3054	3149	100	100	100	100	100
D3H382	Tetracycline_resistance_protein	1197	1296	1197	1224	100	100	100	100	100
D3H381	Tetracycline_repressor	648	648	664	648	100	100	100	100	100
Q8FCZ8	Putative_uncharacterized_protein	579	626	580	580	100	100	100	100	100
Q0TGB3	Putative_uncharacterized_protein	262	404	365	455	100	100	100	100	100
E9XDR8	Elongation_protein_Tu_GTP_binding_domain-containing_protein_(Fragment)	588	614	596	612	100	100	100	100	100
D8BXV9	Conserved_domain_protein	618	620	666	628	100	100	100	100	100
B7LCU8	Anaerobic_ribonucleoside-triphosphate_reductase_(EC_1.17.4.2)	2136	2142	2187	2150	100	100	100	100	100
B7LCU3	UDP-N-acetylmuramate:L-alanyl-gamma-D-glutamyl-meso-diaminopimelate_ligase_(EC_6.3.2.-)	1371	1371	1371	1371	100	100	100	100	100
B7LCU2	Fructose-1,6-bisphosphatase_class_1_(FBPase_class_1)_(EC_3.1.3.11)_(D-fructose-1,6-bisphosphate_1-phosphohydrolase_class_1)	996	1168	996	996	100	100	100	100	100
B7LCU0	Putative_sugar_transporter_subunit:_membrane_component_of_ABC_superfamily	993	993	993	1018	100	100	100	100	100
B7LCU5	Trehalose-6-P_hydrolase_(EC_3.2.1.93)	1653	1653	1665	1666	100	100	100	100	100
B7LCU4	Peptidase_required_for_the_maturation_and_secretion_of_the_antibiotic_peptide_MccB17	1350	1385	1350	1356	100	100	100	100	100
B5YXK9	Disulfide_bond_formation_protein_DsbB	534	551	688	554	100	100	100	100	100
B5YXK6	Hemolysin_E,_chromosomal	1052	1052	1053	1052	100	100	100	100	100
B7L9J7	Pyrimidine-specific_ribonucleoside_hydrolase_rihA_(EC_3.2.-.-)_(Cytidine/uridine-specific_hydrolase)	933	1055	933	956	100	100	100	100	100
B7L9J0	Putative_DnaJ-class_chaperone	1425	1425	1425	1425	100	100	100	100	100
B7L9J1	Putative_uncharacterized_protein_ybeT	552	552	632	552	100	100	100	100	100
B7L9J2	Putative_uncharacterized_protein_ybeU	705	705	705	718	100	100	100	100	100
B7L9J8	Glutamate_and_aspartate_transporter_subunit_;_ATP-binding_component_of_ABC_superfamily	723	723	723	723	100	100	100	100	100
B7L9J9	Glutamate_and_aspartate_transporter_subunit_;_membrane_component_of_ABC_superfamily	672	672	672	673	100	100	100	100	100
B7LF74	Protein_disulfide_isomerase_II_(EC_5.3.4.1)	708	708	708	708	100	100	100	100	100
B7LF76	Peptide_chain_release_factor_2_(RF-2)	1096	1101	1096	1096	100	100	100	100	100
B7LF77	SsDNA_exonuclease,_5'-->_3'-specific_(EC_3.1.-.-)	1731	1978	1874	1731	100	100	100	100	100
B7LF70	Putative_transporter	1365	1391	1365	1375	100	100	100	100	100
B7LF71	Isopentenyl-diphosphate_Delta-isomerase_1_(IPP_isomerase_1)_(EC_5.3.3.2)_(IPP:DMAPP_isomerase_1)_(Isopentenyl_pyrophosphate_isomerase_1)	546	551	555	670	100	100	100	100	100
B7LF72	Fused_putative_oxidoreductase:_Fe-S_subunit_;_nucleotide-binding_subunit	1917	1917	1917	2317	100	100	100	100	100
B7LF73	Transporter	1446	1446	1446	1453	100	100	100	100	100
B7LF78	Transposase,_IS110_family	978	1141	978	1080	100	100	100	100	100
B7LF79	Site-specific_tyrosine_recombinase	894	964	1101	916	100	100	100	100	100
Q1RAU0	Putative_uncharacterized_protein	600	601	646	699	100	100	100	100	100
D3GXP1	Putative_uncharacterized_protein	678	678	678	678	100	100	100	100	100
D3GXP8	Putative_peptidase	894	895	936	913	100	100	100	100	100
B7L6P5	Putative_DNA-binding_transcriptional_regulator	756	1270	805	1172	100	100	100	100	100
B7L6P4	Putative_transporter;_MFS_superfamily	1356	1356	1357	1356	100	100	100	100	100
B7L6P7	Putative_sugar_kinase	945	945	1047	946	100	100	100	100	100
B7L6P6	Putative_oxidoreductase;_similar_to_aldo/keto_reductase	978	978	978	981	100	100	100	100	100
B7L6P1	Protease_IV_(Signal_peptide_peptidase)_(EC_3.4.-.-)	1854	1854	1865	1854	100	100	100	100	100
B7L6P3	Nicotinamidase/pyrazinamidase_(EC_3.5.1.-)_(EC_3.5.1.19)	639	639	639	639	100	100	100	100	100
B7L6P2	Cytoplasmic_L-asparaginase_I_(EC_3.5.1.1)	1014	1014	1014	1031	100	100	100	100	100
B7L6P9	Putative_iditol_dehydrogenase_(EC_1.1.1.14)	975	975	976	975	100	100	100	100	100
B7L6P8	Putative_aldolase	834	837	874	890	100	100	100	100	100
Q8D1A8	DnaK_suppressor_protein_(DnaK_suppressor_protein_homologue)	471	546	484	557	100	100	100	100	100
Q8FKG3	Putative_uncharacterized_protein	516	521	822	523	100	100	100	100	100
B7L8D7	Putative_outer_membrane_export_usher_protein	2607	2607	2607	2607	100	100	100	100	100
B7L8D6	Pilin_chaperone,_periplasmic	690	694	690	690	100	100	100	100	100
B7L8D5	4-alpha-L-fucosyltransferase_(EC_2.4.1.-)_(TDP-Fuc4NAc:lipid_II_Fuc4NAc_transferase)_(Fuc4NAc_transferase)	1077	1077	1240	1078	100	100	100	100	100
B7L8D4	O-antigen_translocase	1248	1248	1248	1248	100	100	100	100	100
B7L8D2	Periplasmic_protein_combats_stress	498	498	498	519	100	100	100	100	100
B7L8D1	Glucose-1-phosphate_thymidylyltransferase_(EC_2.7.7.24)	879	879	879	879	100	100	100	100	100
B7L8D0	dTDP-glucose_4,6-dehydratase_(EC_4.2.1.46)	1065	1076	1065	1065	100	100	100	100	100
B5Z021	Hydrogenase-4_component_D	1436	1436	1436	1547	100	100	100	100	100
B7L8D9	Putative_fimbrial-like_adhesin_protein	513	523	550	513	100	100	100	100	100
B7L8D8	Putative_fimbrial-like_adhesin_protein	975	975	976	1245	100	100	100	100	100
B7L7A9	Copper_transporter_(EC_3.6.3.4)	2502	2502	2668	2502	100	100	100	100	100
B7L7A3	Putative_monovalent_cation:proton_antiporter_(CPA2_family)	1674	1674	1674	1872	100	100	100	100	100
B7L7A2	Inosine/guanosine_kinase_(EC_2.7.1.73)	1302	1302	1302	1303	100	100	100	100	100
B7LBN5	Crossover_junction_endodeoxyribonuclease_rusA_(EC_3.1.22.4)	360	367	401	375	100	100	100	100	100
B7L7A6	Putative_uncharacterized_protein_ybaK	477	477	509	541	100	100	100	100	100
B7L7A5	Bifunctional_UDP-sugar_hydrolase_and_5'-nucleotidase_(EC_3.6.1.45)	1650	1676	1652	1650	100	100	100	100	100
B7L7A4	Fosmidomycin_efflux_system,_member_of_the_major_facilitator_superfamily	1218	1222	1260	1293	100	100	100	100	100
Q5K5L6	Putative_uncharacterized_protein	957	972	973	1082	100	100	100	100	100
Q5K5L7	Putative_uncharacterized_protein	540	650	571	740	100	100	100	100	100
D8BNB9	Conserved_domain_protein_(Fragment)	579	628	607	580	100	100	100	100	100
D8EDU9	Conserved_domain_protein_(Fragment)	438	438	438	438	100	100	100	100	100
C6UQF1	Putative_phage_inhibition,_colicin_resistance_and_tellurite_resistance_protein	576	590	706	602	100	100	100	100	100
C6UQF6	Predicted_protein	334	575	430	358	100	100	100	100	100
C6USU0	Putative_uncharacterized_protein	405	445	444	410	100	100	100	100	100
B5YZB5	Acetolactate_synthase,_small_subunit,_isozyme_III_(EC_2.2.1.6)	519	546	541	590	100	100	100	100	100
B3WPJ5	Inner_membrane_protein_YeeA	678	709	976	766	100	100	100	100	100
Q5I3M9	Aec34	695	801	695	748	100	100	100	100	100
C6UUG6	Putative_uncharacterized_protein	501	609	554	580	100	100	100	100	100
B7LFR5	Putative_uncharacterized_protein	474	514	532	682	100	100	100	100	100
B7LFR3	Putative_uncharacterized_protein	504	504	506	608	100	100	100	100	100
B7LFR2	Putative_uncharacterized_protein	420	742	428	514	100	100	100	100	100
B7LFR1	Putative_uncharacterized_protein	1800	1840	1805	1827	100	100	100	100	100
B7LFR0	Putative_uncharacterized_protein	957	957	973	979	100	100	100	100	100
B7LGR2	Bifunctional_thiamin_pyrimidine_pyrophosphate_hydrolase_and_thiamin_pyrophosphate_hydrolase	459	459	459	519	100	100	100	100	100
B7LGR3	Pseudouridine_synthase_(EC_5.4.99.-)	651	660	655	664	100	100	100	100	100
B7LGR1	tRNA-specific_2-thiouridylase_mnmA_(EC_2.8.1.-)	1104	1111	1104	1104	100	100	100	100	100
B7LGR7	Putative_DNA-binding_transcriptional_regulator	729	765	763	783	100	100	100	100	100
B7LGR5	Anti-adapter_protein_iraM	321	354	341	393	100	100	100	100	100
B7LGR8	Putative_cyclic-di-GMP_phosphodiesterase;_blue-light_sensing_protein_using_FAD_(BLUF)	1209	1209	1215	1223	100	100	100	100	100
B7LGR9	Putative_uncharacterized_protein_ycgZ	234	242	247	244	100	100	100	100	100
B7LE06	Putative_transporter	1359	1400	1458	1381	100	100	100	100	100
B7LE04	Putative_uncharacterized_protein	327	342	355	368	100	100	100	100	100
B7LE05	Putative_uncharacterized_protein_yjiY	2148	2377	2151	2881	100	100	100	100	100
B7LGA7	General_secretion_pathway_protein_E	1491	1515	1502	1498	100	100	100	100	100
E9YZ54	Putative_uncharacterized_protein	1472	1472	1472	1541	100	100	100	100	100
B7LE03	Putative_uncharacterized_protein	1671	1732	1930	1720	100	100	100	100	100
B7LE01	Type_I_restriction_enzyme_EcoEI_M_protein_(M.EcoEI)_(EC_2.1.1.72)	1503	1842	1520	1608	100	100	100	100	100
B7LE92	Ribonucleoside-diphosphate_reductase_(EC_1.17.4.1)	2142	2142	2142	2269	100	100	100	100	100
B7L7B2	DNA-binding_transcriptional_activator_of_copper-responsive_regulon_genes	405	415	456	412	100	100	100	100	100
B7L7B0	Glutaminase_1_(EC_3.5.1.2)	930	936	930	1122	100	100	100	100	100
B7L7B5	Putative_transporter_subunit:_ATP-binding_component_of_ABC_superfamily	675	675	675	679	100	100	100	100	100
B7L4T9	Carboxylesterase_BioH_(EC_3.1.1.1)_(Biotin_synthesis_protein_BioH)	768	1646	768	768	100	100	100	100	100
B5Z3K1	Putative_endoribonuclease_L-PSP	423	437	518	543	100	100	100	100	100
B7LA88	Phosphomethylpyrimidine_synthase_(EC_4.-.-.-)_(Hydroxymethylpyrimidine_phosphate_synthase)_(HMP-P_synthase)_(HMP-phosphate_synthase)_(HMPP_synthase)_(Thiamine_biosynthesis_protein_thiC)	1893	1893	2000	1893	100	100	100	100	100
A7ZVW4	Putative_uncharacterized_protein	409	473	480	483	100	100	100	100	100
B7LHE8	Putative_transposase	1059	1074	1120	1063	100	100	100	100	100
B7L675	ATP-dependent_Clp_protease_ATP-binding_subunit_ClpX	1272	1870	1288	1289	100	100	100	100	100
B7L676	DNA-binding_ATP-dependent_protease_La_(EC_3.4.21.53)	2352	2352	2352	2352	100	100	100	100	100
B7L671	Putative_lipoprotein	576	576	580	610	100	100	100	100	100
B7LHE1	Putative_uncharacterized_protein	516	524	522	556	100	100	100	100	100
B7LHE2	Putative_uncharacterized_protein	2139	2157	2257	2263	100	100	100	100	100
B7L678	Peptidyl-prolyl_cis-trans_isomerase_(Rotamase_D)_(EC_5.2.1.8)	1869	1874	1869	1869	100	100	100	100	100
B7LHE5	Putative_uncharacterized_protein_ydcD	480	509	537	538	100	100	100	100	100
B7L851	tRNA_modification_GTPase_mnmE_(EC_3.6.-.-)	1362	1362	1362	1362	100	100	100	100	100
B7L717	Putative_uncharacterized_protein	942	981	985	948	100	100	100	100	100
B7L715	Putative_uncharacterized_protein_yibH	1134	1134	1134	1214	100	100	100	100	100
Q0WKB1	Peptidyl-prolyl_cis-trans_isomerase_(EC_5.2.1.8)	720	720	734	795	100	100	100	100	100
B7L7Z9	Putative_tail_fiber_protein	492	767	502	492	100	100	100	100	100
C3TJV7	Putative_uncharacterized_protein	459	493	525	685	100	100	100	100	100
B7L4F1	4-hydroxy-3-methylbut-2-enyl_diphosphate_reductase_(EC_1.17.1.2)	948	999	1154	959	100	100	100	100	100
B7LCK4	Sensory_histidine_kinase_in_two-component_regulatory_system_with_NarP_(NarL)	1698	1698	1698	1703	100	100	100	100	100
B7LCK7	Succinyl-diaminopimelate_desuccinylase_(SDAP_desuccinylase)_(EC_3.5.1.18)_(N-succinyl-LL-2,6-diaminoheptanedioate_amidohydrolase)	1125	1131	1125	1128	100	100	100	100	100
B7L4F2	Non-specific_ribonucleoside_hydrolase_rihC_(EC_3.2.-.-)_(Purine/pyrimidine_ribonucleoside_hydrolase)	912	912	912	946	100	100	100	100	100
B7L4F4	Carbamoyl-phosphate_synthase_small_chain_(EC_6.3.5.5)_(Carbamoyl-phosphate_synthetase_glutamine_chain)	1146	1291	1146	1232	100	100	100	100	100
B7LCK3	Fused_putative_oxidoreductase:_FeS_binding_subunit_;_NAD/FAD-binding_subunit	1977	1977	1977	2008	100	100	100	100	100
B7LCK2	Putative_NUDIX_hydrolase	573	576	599	886	100	100	100	100	100
B7L4F9	Crotonobetainyl_CoA_hydratase_(EC_4.2.1.-)	891	891	891	1076	100	100	100	100	100
B7L4F8	Carnitine_operon_protein_CaiE	588	713	588	588	100	100	100	100	100
B7LCK9	Putative_hydrolase	696	845	715	696	100	100	100	100	100
C8U7N0	Putative_uncharacterized_protein	441	483	578	511	100	100	100	100	100
Q83SY0	Putative_uncharacterized_protein	368	402	448	549	100	100	100	100	100
B7LD72	Fused_macrolide_transporter_subunits_of_ABC_superfamily:_ATP-binding_component_;_membrane_component	1944	2067	1950	1949	100	100	100	100	100
B7LD70	Putative_uncharacterized_protein_ybjX	990	1032	990	1017	100	100	100	100	100
B7LD77	Leucyl/phenylalanyl-tRNA--protein_transferase_(EC_2.3.2.6)_(L/F-transferase)_(Leucyltransferase)_(Phenyalanyltransferase)	702	702	702	704	100	100	100	100	100
B7LD75	ATPase_and_specificity_subunit_of_ClpA-ClpP_ATP-dependent_serine_protease,_chaperone_activity	2274	2319	2567	2312	100	100	100	100	100
B7L9D6	D-tyrosyl-tRNA(Tyr)_deacylase_(EC_3.1.-.-)	435	447	440	437	100	100	100	100	100
B7L9D7	Putative_uncharacterized_protein	942	957	942	960	100	100	100	100	100
B7LD78	Fused_cysteine_transporter_subunits_of_ABC_superfamily:_membrane_component_;_ATP-binding_component	1719	1759	1736	2041	100	100	100	100	100
B7L9D5	Putative_transporter	1431	1431	1530	1471	100	100	100	100	100
B7L9D2	Putative_oxidoreductase_with_NAD(P)-binding_Rossmann-fold_domain,_putative_3-hydroxyisobutyrate_dehydrogenase_(EC_1.1.1.31)	1077	1388	1077	1116	100	100	100	100	100
B7L9D3	Putative_transport_protein_(Shikimate_homolog)	1347	1347	1348	1370	100	100	100	100	100
B7L9D0	Putative_aldolase_yihT_(EC_4.1.2.40)	885	888	885	885	100	100	100	100	100
B7L9D1	Putative_sugar_kinase_(EC_2.7.1.-)	933	933	935	933	100	100	100	100	100
A7MPH9	Putative_uncharacterized_protein	633	641	656	672	100	100	100	100	100
A1A7T5	Phosphoheptose_isomerase	738	738	941	789	100	100	100	100	100
D3H4V8	Putative_uncharacterized_protein	483	584	483	520	100	100	100	100	100
C6UPC5	Fused_predicted_DNA-binding_transcriptional_regulator,_predicted_aminotransferase	897	897	897	897	100	100	100	100	100
B7LF92	Proline_aminopeptidase_P_II_(EC_3.4.11.9)	1323	1323	1323	1330	100	100	100	100	100
B7LF93	2-octaprenyl-6-methoxyphenol_hydroxylase,_FAD/NAD(P)-binding_(EC_1.14.-.-)	1176	1177	1176	1257	100	100	100	100	100
B7LF90	Glycine_cleavage_system_H_protein	387	428	387	395	100	100	100	100	100
B7LF91	Aminomethyltransferase_(EC_2.1.2.10)_(Glycine_cleavage_system_T_protein)	1092	1092	1092	1247	100	100	100	100	100
D8C872	Putative_uncharacterized_protein	519	521	522	566	100	100	100	100	100
B7L6R9	Putative_diguanylate_cyclase	1023	1081	1023	1023	100	100	100	100	100
B7L6R6	Putative_transporter;_MFS_superfamily	1179	1399	1201	1389	100	100	100	100	100
B7L6R4	UPF0756_membrane_protein_yeaL	540	561	614	792	100	100	100	100	100
B7L6R2	Putative_uncharacterized_protein_yeaK	501	540	602	507	100	100	100	100	100
B7L6R1	Putative_diguanylate_cyclase	1488	1488	1488	1488	100	100	100	100	100
B7L6R0	Putative_diguanylate_cyclase	1473	1474	1482	1473	100	100	100	100	100
D3GVH9	Putative_nitroreductase	564	603	879	606	100	100	100	100	100
B7L492	Tryptophan_synthase_alpha_chain_(EC_4.2.1.20)	804	804	915	804	100	100	100	100	100
B7L494	Fused_indole-3-glycerolphosphate_synthetase_;_N-(5-phosphoribosyl)anthranilate_isomerase_(EC_4.1.1.48)_(EC_5.3.1.24)	1356	1361	1447	1615	100	100	100	100	100
Q0H058	IS1N_transposase	790	796	790	790	100	100	100	100	100
B7L630	Dipeptide_transporter_;_membrane_component_of_ABC_superfamily	900	992	910	905	100	100	100	100	100
B7L631	Dipeptide_transporter;_membrane_component_of_ABC_superfamily	1017	1029	1017	1053	100	100	100	100	100
B7L632	Dipeptide_transporter_;_periplasmic-binding_component_of_ABC_superfamily	1605	1605	1605	1605	100	100	100	100	100
B7L498	Putative_uncharacterized_protein_yciV	879	879	884	879	100	100	100	100	100
Q1R8C8	Putative_uncharacterized_protein	534	536	534	539	100	100	100	100	100
B7LFM6	Ornithine_decarboxylase,_constitutive_(EC_4.1.1.17)	2133	2311	2133	2149	100	100	100	100	100
B7L636	Maltodextrin_glucosidase_(EC_3.2.1.20)	1815	1815	2006	1816	100	100	100	100	100
B7L943	Putative_uncharacterized_protein	2394	2408	2394	2396	100	100	100	100	100
B7L8B1	Branched-chain_amino-acid_aminotransferase_(EC_2.6.1.42)	927	927	1006	930	100	100	100	100	100
B7L8B0	Acetolactate_synthase_(EC_2.2.1.6)	1644	1644	1680	1644	100	100	100	100	100
B7L8B3	Dihydroxy-acid_dehydratase_(DAD)_(EC_4.2.1.9)	1848	1864	1848	1848	100	100	100	100	100
B7L8B2	DNA-binding_transcriptional_dual_regulator	891	893	919	900	100	100	100	100	100
B7L8B5	Ketol-acid_reductoisomerase_(EC_1.1.1.86)_(Acetohydroxy-acid_isomeroreductase)_(Alpha-keto-beta-hydroxylacil_reductoisomerase)	1473	1539	1488	1502	100	100	100	100	100
B7L8B4	Threonine_deaminase_(EC_4.3.1.19)	1542	1545	1542	1589	100	100	100	100	100
C1MF88	Protein_kinase_subdomain-containing_protein	1539	1539	1539	1621	100	100	100	100	100
B7L8B9	DNA_helicase_and_single-stranded_DNA-dependent_ATPase_(EC_3.6.1.-)	2019	2029	2054	2026	100	100	100	100	100
B7L8B8	Putative_uncharacterized_protein	489	496	529	826	100	100	100	100	100
C8TG35	Putative_(D)-glucarate_dehydratase_2_GudX	1338	1451	1339	1339	100	100	100	100	100
B7LBH8	tRNA_5-methylaminomethyl-2-thiouridine_biosynthesis_bifunctional_protein_mnmC_(tRNA_mnm(5)s(2)U_biosynthesis_bifunctional_protein)	2004	2052	2004	2023	100	100	100	100	100
B7LBH1	Putative_uncharacterized_protein_dedA	657	672	661	663	100	100	100	100	100
B7LBH0	Acetyl-CoA_carboxylase,_beta_(Carboxyltranferase)_subunit_(EC_6.4.1.2)	912	948	937	964	100	100	100	100	100
B7LBH3	Putative_semialdehyde_dehydrogenase	1011	1698	1027	1011	100	100	100	100	100
B7LBH2	tRNA_pseudouridine_synthase_A_(EC_5.4.99.12)_(tRNA_pseudouridine(38-40)_synthase)_(tRNA_pseudouridylate_synthase_I)_(tRNA-uridine_isomerase_I)	810	907	834	810	100	100	100	100	100
B7LBH5	Flagella_control_of_anti-sigma_factor_FlgM_secretion_into_the_periplasm	993	1010	993	993	100	100	100	100	100
B7LBH4	Erythronate-4-phosphate_dehydrogenase_(EC_1.1.1.290)	1134	1134	1134	1134	100	100	100	100	100
B7LBH7	3-oxoacyl-[acyl-carrier-protein]_synthase_I_(EC_2.3.1.41)	1218	1218	1259	1218	100	100	100	100	100
B7LBH6	UPF0226_membrane_protein_EC55989_2566	1176	1196	1704	1225	100	100	100	100	100
C8TUI5	Putative_portal_protein	1590	1594	1590	1646	100	100	100	100	100
C8UNL5	Conserved_predicted_protein	300	304	315	334	100	100	100	100	100
D3GZL7	Putative_hydrolase	711	764	738	752	100	100	100	100	100
E6BMY3	Conserved_domain_protein	866	866	866	911	100	100	100	100	100
B7LG97	Putative_uncharacterized_protein_yeeW	420	439	420	431	100	100	100	100	100
B7LG96	Toxin_of_the_YeeV-YeeU_toxin-antitoxin_system	480	574	492	528	100	100	100	100	100
C8UBF5	Putative_phage_tail_protein	528	551	597	574	100	100	100	100	100
C8UBF1	Predicted_tail_completion_protein	642	648	649	682	100	100	100	100	100
B7LG99	Putative_secretion_pathway_M-type_protein,_membrane_anchored	534	540	589	548	100	100	100	100	100
B7LG98	Putative_uncharacterized_protein	597	616	621	597	100	100	100	100	100
P03034	Repressor_protein_CI	711	711	711	711	100	100	100	100	100
B3IP95	Valyl-tRNA_synthetase	501	547	514	778	100	100	100	100	100
B7LDR9	Putative_PTS_system,_Specific_IIC_component	1254	1789	1342	1951	100	100	100	100	100
B7LCB6	Putative_uncharacterized_protein_yliE	2346	2347	2378	2371	100	100	100	100	100
B7LDR3	Putative_N-acetylmannosamine-6-phosphate_2-epimerase_2_(EC_5.1.3.9)_(ManNAc-6-P_epimerase_2)	687	687	687	714	100	100	100	100	100
B7LDR2	PTS_system,_glucose-specific_enzyme_II,_ABC_component_(EC_2.7.1.69)	1593	1601	1593	1593	100	100	100	100	100
B7L9A1	TatABCE_protein_translocation_system_subunit	774	788	812	794	100	100	100	100	100
B7L508	4-hydroxy-2-oxovalerate_aldolase_(HOA)_(EC_4.1.3.39)_(4-hydroxy-2-keto-pentanoic_acid_aldolase)_(4-hydroxy-2-oxopentanoate_aldolase)	1011	1011	1041	1011	100	100	100	100	100
B7L509	Hydroxy-aromatic_acid_transporter	1209	1372	1209	1209	100	100	100	100	100
B7L506	2-keto-4-pentenoate_hydratase_(EC_4.2.1.80)_(2-hydroxypentadienoic_acid_hydratase)	807	807	839	807	100	100	100	100	100
B7L507	Acetaldehyde_dehydrogenase_(EC_1.2.1.10)_(Acetaldehyde_dehydrogenase_[acetylating])	948	1113	1109	948	100	100	100	100	100
B7L504	2,3-dihydroxyphenylpropionate/2,3-dihydroxicinnamic_acid_1,2-dioxygenase_(EC_1.13.11.16)	942	954	951	1145	100	100	100	100	100
B7L505	2-hydroxy-6-oxononadienedioate/2-hydroxy-6-oxononatrienedioate_hydrolase_(EC_3.7.1.n1)_(2-hydroxy-6-ketonona-2,4-diene-1,9-dioic_acid_5,6-hydrolase)_(2-hydroxy-6-oxonona-2,4,7-triene-1,9-dioic_acid_5,6-hydrolase)_(2-hydroxy-6-oxonona-2,4-diene-1,9-dioic_acid_5,6-hydrolase)	879	879	879	1347	100	100	100	100	100
B7L502	DNA-binding_transcriptional_activator,_3HPP-binding	945	949	945	954	100	100	100	100	100
B7L503	3-(3-hydroxy-phenyl)propionate/3-hydroxycinnamic_acid_hydroxylase_(3-HCI_hydroxylase)_(3-HPP_hydroxylase)_(EC_1.14.13.n3)	1662	1662	1674	1703	100	100	100	100	100
B7L500	Beta-galactosidase_(Beta-gal)_(EC_3.2.1.23)_(Lactase)	3072	3162	3083	3090	100	100	100	100	100
Q1RA65	Uncharacterized_protein_yoeF	354	653	360	453	100	100	100	100	100
B7LDJ6	tRNA_(guanine-N(1)-)-methyltransferase_(EC_2.1.1.31)_(M1G-methyltransferase)_(tRNA_[GM37]_methyltransferase)	765	1329	765	765	100	100	100	100	100
B7LFT1	Putative_UvrD/REP_helicase	1785	1812	1785	2091	100	100	100	100	100
B7L9A5	Xaa-Pro_dipeptidase_(X-Pro_dipeptidase)_(EC_3.4.13.9)_(Imidodipeptidase)_(Proline_dipeptidase)_(Prolidase)	1329	1353	1329	1329	100	100	100	100	100
B7LFT2	Putative_uncharacterized_protein	1164	1164	1164	1164	100	100	100	100	100
B7L9A4	3-octaprenyl-4-hydroxybenzoate_carboxy-lyase_(EC_4.1.1.-)_(Polyprenyl_p-hydroxybenzoate_decarboxylase)	1491	1561	1507	1560	100	100	100	100	100
B7LDJ3	Putative_diguanylate_cyclase	1224	1224	1224	1224	100	100	100	100	100
B7L9A6	3-ketoacyl-CoA_thiolase_(EC_2.3.1.16)_(Acetyl-CoA_acyltransferase)_(Beta-ketothiolase)_(Fatty_acid_oxidation_complex_subunit_beta)	1161	1216	1173	1161	100	100	100	100	100
B7MWF2	Outer_membrane_protein_F_(Porin_ompF)	1127	1258	1127	1155	100	100	100	100	100
B7LGP8	Lysine_decarboxylase_2,_constitutive_(EC_4.1.1.18)	2139	2150	2660	2177	100	100	100	100	100
B7LGP4	Lipid-A-disaccharide_synthase_(EC_2.4.1.182)	1146	1146	1146	1156	100	100	100	100	100
B7LGP5	Ribonuclease_HII_(RNase_HII)_(EC_3.1.26.4)	594	626	628	805	100	100	100	100	100
B7LGP6	DNA_polymerase_III_alpha_subunit_(EC_2.7.7.7)	3480	3480	3480	3481	100	100	100	100	100
B7LGP0	UDP-3-O-[3-hydroxymyristoyl]_glucosamine_N-acyltransferase_(EC_2.3.1.-)	1023	1256	1032	1149	100	100	100	100	100
B7LGP1	Hypoxanthine_phosphoribosyltransferase_(EC_2.4.2.8)	534	720	538	569	100	100	100	100	100
B7LGP3	Acyl-[acyl-carrier-protein]--UDP-N-acetylglucosamine_O-acyltransferase_(UDP-N-acetylglucosamine_acyltransferase)_(EC_2.3.1.129)	786	786	789	786	100	100	100	100	100
Q1RDD3	Intergenic-region_protein	432	432	447	432	100	100	100	100	100
B7LH04	G/U_mismatch-specific_DNA_glycosylase_(EC_3.2.2.28)_(Double-strand-specific_uracil_glycosylase)_(Mismatch-specific_uracil_DNA-glycosylase)_(MUG)	504	509	593	553	100	100	100	100	100
B7L4Y0	Putative_permease_component_of_sugar_ABC_transport_system	984	1317	1008	984	100	100	100	100	100
B7L4Y1	Putative_oxidoreductase,_Zn-dependent_and_NAD(P)-binding	1047	1066	1059	1101	100	100	100	100	100
B7L4Y2	Putative_uncharacterized_protein_yahL	813	813	813	871	100	100	100	100	100
B7L4Y4	Neutral_amino-acid_efflux_system	669	755	669	669	100	100	100	100	100
B7L4Y6	DNA-binding_transcriptional_activator	1584	1584	1607	1691	100	100	100	100	100
B7L4Y7	2-methylisocitrate_lyase_(EC_4.1.3.30)	888	894	895	918	100	100	100	100	100
B7L4Y9	2-methylcitrate_dehydratase_(EC_4.2.1.79)	1449	1453	1639	1450	100	100	100	100	100
B7LH68	Putative_phosphotransferase_system_enzyme_subunit_(N-acetyl-galactosamine_/_galactosamine_PTS_system_enzyme_IIA_component)_(EC_2.7.1.69)	432	537	464	452	100	100	100	100	100
A1AAL5	Putative_uncharacterized_protein	1349	1349	1559	1349	100	100	100	100	100
C2DME2	Possible_transposase_insP_for_IS630	350	405	776	394	100	100	100	100	100
P08339	Putative_uncharacterized_protein_b4223	363	405	434	402	100	100	100	100	100
B7LHC2	Putative_aminopeptidase	783	783	783	783	100	100	100	100	100
B7LHC3	Inner_membrane_protein_yafU	927	927	935	928	100	100	100	100	100
B7LHC6	IcmF-like_protein	3522	3628	3543	3543	100	100	100	100	100
B7LHC4	Putative_uncharacterized_protein	480	508	586	487	100	100	100	100	100
B7LHC5	Putative_uncharacterized_protein	1440	1441	1440	1502	100	100	100	100	100
B7LHC8	Putative_uncharacterized_protein	741	748	770	748	100	100	100	100	100
B7LHC9	Putative_ATP-dependent_Clp_proteinase_Aec27_ATP-binding_chain,_with_chaperone_activity	2871	2871	2871	2873	100	100	100	100	100
B7L698	Putative_uncharacterized_protein_ybaJ	372	397	407	372	100	100	100	100	100
B7L699	Multidrug_efflux_system_protein	3147	3147	3147	4032	100	100	100	100	100
B7L696	Maltose_O-acetyltransferase_(EC_2.3.1.79)	549	563	549	550	100	100	100	100	100
B7L697	Modulator_of_gene_expression,_with_H-NS	462	520	463	482	100	100	100	100	100
D8BWB3	Putative_uncharacterized_protein	426	460	450	459	100	100	100	100	100
B7L692	Putative_methylated_DNA-protein_cysteine_alkyltransferase	387	485	498	407	100	100	100	100	100
B7L693	Putative_uncharacterized_protein_ybaA	351	381	435	480	100	100	100	100	100
B7L690	Acyl-CoA_thioesterase_II_(EC_3.1.2.-)	858	858	864	998	100	100	100	100	100
B7L691	Putative_lipoprotein	570	624	622	634	100	100	100	100	100
B7L5B8	Fermentative_D-lactate_dehydrogenase,_NAD-dependent_(EC_1.1.1.28)	987	1012	987	1017	100	100	100	100	100
B7L5B9	Putative_uncharacterized_protein_ydbH	2637	2637	2637	2710	100	100	100	100	100
B7L5B1	ATP-dependent_RNA_helicase,_specific_for_23S_rRNA	1371	1371	1373	1421	100	100	100	100	100
B7L5B2	tRNA_2-thiocytidine_biosynthesis_protein_TtcA	933	1269	934	937	100	100	100	100	100
B7L5B4	Outer_membrane_pore_protein_N,_non-specific	1131	1183	1131	1133	100	100	100	100	100
B7L5B5	Pyruvate-flavodoxin_oxidoreductase_(EC_1.2.7.-)	3522	3559	3528	3522	100	100	100	100	100
E2WZ06	Putative_uncharacterized_protein	530	870	555	647	100	100	100	100	100
B7L7X5	Putative_uncharacterized_protein	429	442	433	462	100	100	100	100	100
B7L7X7	Putative_uncharacterized_protein	384	446	702	405	100	100	100	100	100
B7L7X2	Putative_phage_replication_protein	2748	2748	2810	2748	100	100	100	100	100
B7L7X3	Plasmid_segregation_protein_parM_(Protein_stbA)_(ParA_locus_36_kDa_protein)	957	957	957	1052	100	100	100	100	100
B7L7X8	Portal_capsid_protein_Q_(GpQ)	1044	1394	1047	1044	100	100	100	100	100
B7L7X9	Terminase,_ATPase_subunit_(GpP)	1749	1749	1763	1749	100	100	100	100	100
B7L999	Flavin_reductase_(EC_1.5.1.29)	699	709	1173	1131	100	100	100	100	100
B7L998	Probable_ubiquinone_biosynthesis_protein_UbiB	1638	1676	1662	1827	100	100	100	100	100
B7L4D9	Chaperone_protein_DnaJ	1128	1316	1225	1128	100	100	100	100	100
B7L4D8	Chaperone_Hsp70,_co-chaperone_with_DnaJ	1914	1948	1952	1989	100	100	100	100	100
B7LCI9	Putative_chaperonin,_ethanolamine_utilization_protein	834	834	834	834	100	100	100	100	100
B7LCI8	Putative_alcohol_dehydrogenase_in_ethanolamine_utilization;_ethanolaminosome	1185	1188	1215	1185	100	100	100	100	100
B7L991	DNA-binding_transcriptional_activator,_homocysteine-binding	951	975	951	951	100	100	100	100	100
B7L4D2	Putative_amino_acid_sodium/proton_transporter	1428	1428	1428	1428	100	100	100	100	100
B7LCI5	Ethanolamine_ammonia-lyase,_large_subunit,_heavy_chain_(EC_4.3.1.7)	1359	1375	1373	1361	100	100	100	100	100
B7L992	5-methyltetrahydropteroyltriglutamate--homocysteine_methyltransferase_(EC_2.1.1.14)_(Cobalamin-independent_methionine_synthase)_(Methionine_synthase,_vitamin-B12_independent_isozyme)	2259	2565	2286	2266	100	100	100	100	100
B7L995	Recombination_limiting_protein	1425	1470	1427	1425	100	100	100	100	100
B7L994	Uridine_phosphorylase_(EC_2.4.2.3)	759	848	959	775	100	100	100	100	100
B7LCI1	Putative_DNA-binding_transcriptional_regulator	1050	1068	1142	1104	100	100	100	100	100
B7L996	Ubiquinone/menaquinone_biosynthesis_methyltransferase_ubiE_(EC_2.1.1.163)_(EC_2.1.1.201)_(2-methoxy-6-polyprenyl-1,4-benzoquinol_methylase)_(Demethylmenaquinone_methyltransferase)	753	769	755	886	100	100	100	100	100
C8U7L3	Putative_uncharacterized_protein	375	440	531	588	100	100	100	100	100
C8U7L2	Predicted_helicase	1518	1553	1576	1518	100	100	100	100	100
C8U7L1	Predicted_DNA_primase	969	976	992	1009	100	100	100	100	100
C8U7L0	Putative_uncharacterized_protein	447	491	515	485	100	100	100	100	100
F1XTK2	Transposase	642	644	682	647	100	100	100	100	100
D3H3D9	Phage_head_decoration_protein	345	372	393	421	100	100	100	100	100
B7L9F8	Rhamnulose-1-phosphate_aldolase_(EC_4.1.2.19)	822	1000	1092	922	100	100	100	100	100
B7L9F9	L-rhamnose-proton_symporter_(L-rhamnose-H(+)_transport_protein)	1032	1032	1034	1035	100	100	100	100	100
B7LD58	Putative_uncharacterized_protein_ybjP	513	517	513	513	100	100	100	100	100
B7LD59	UPF0145_protein_ybjQ	321	363	375	326	100	100	100	100	100
B7LC28	N-acetylmuramoyl-l-alanine_amidase_II_(EC_3.5.1.28)	1335	1341	1336	1335	100	100	100	100	100
B7LC29	Modulator_for_HflB_protease_specific_for_phage_lambda_cII_repressor	1257	1258	1280	1453	100	100	100	100	100
B7L9F1	Protein_FdhD	831	851	836	836	100	100	100	100	100
B7L9F2	Putative_uncharacterized_protein_yiiG	1038	1045	1099	1041	100	100	100	100	100
B7LC25	Putative_carbohydrate_kinase	1545	1545	1545	1579	100	100	100	100	100
B7LC22	Putative_ribosome_biogenesis_GTPase_RsgA_(EC_3.6.1.-)	1050	1059	1050	1157	100	100	100	100	100
B7LC23	Oligoribonuclease_(EC_3.1.-.-)	543	544	543	543	100	100	100	100	100
B7LC21	Phosphatidylserine_decarboxylase_proenzyme_(EC_4.1.1.65)_[Cleaved_into:_Phosphatidylserine_decarboxylase_alpha_chain;_Phosphatidylserine_decarboxylase_beta_chain]	966	966	1122	968	100	100	100	100	100
B5YU69	Diguanylate_cyclase_(GGDEF)_domain_protein	1428	1431	1615	1428	100	100	100	100	100
D6I3T6	YjbM_protein	989	1677	989	991	100	100	100	100	100
B7LCW5	Putative_uncharacterized_protein_yjgD	414	440	446	430	100	100	100	100	100
B7LCW4	Ornithine_carbamoyltransferase_(OTCase)_(EC_2.1.3.3)	1002	1002	1027	1002	100	100	100	100	100
B7L6T8	Putative_uncharacterized_protein_yoaC	357	430	378	420	100	100	100	100	100
B7L6T1	Putative_dioxygenase_subunit	963	963	969	1022	100	100	100	100	100
B7L6T0	Putative_2Fe-2S_cluster-containing_dioxygenase_subunit	1122	1122	1154	1126	100	100	100	100	100
B7L6T3	Acyl-CoA_synthetase_(Long-chain-fatty-acid--CoA_ligase)_(EC_6.2.1.3)	1683	1683	1752	1693	100	100	100	100	100
B7L6T2	Ribonuclease_D_(EC_3.1.26.3)	1125	1157	1125	1125	100	100	100	100	100
B7L6T5	Putative_peptidase	693	693	702	857	100	100	100	100	100
B7L6T4	Putative_outer_membrane-associated_lipoprotein	579	579	579	584	100	100	100	100	100
B7L6T6	Putative_ATP-dependent_helicase	1908	1927	1908	1909	100	100	100	100	100
B7LCW9	DNA-binding_transcriptional_repressor,_5-gluconate-binding	996	997	996	1060	100	100	100	100	100
D3GVJ4	Putative_aldose_1-epimerase	903	903	1061	903	100	100	100	100	100
B7LGM8	Methionine_aminopeptidase_(EC_3.4.11.18)	792	792	792	817	100	100	100	100	100
B7LGM7	[Protein-PII]_uridylyltransferase_(PII_uridylyl-transferase)_(EC_2.7.7.59)_(UTase)_(Uridylyl-removing_enzyme)	2670	2670	2670	2725	100	100	100	100	100
B7LGM6	2,3,4,5-tetrahydropyridine-2,6-dicarboxylate_N-succinyltransferase_(EC_2.3.1.117)_(Tetrahydrodipicolinate_N-succinyltransferase)	822	822	1220	822	100	100	100	100	100
B7LGM4	DNA-binding_transcriptional_activator	1155	1184	1221	1155	100	100	100	100	100
B7LGM3	Serine_endoprotease_(Protease_Do),_membrane-associated_(EC_3.4.21.-)	1422	1638	1528	2346	100	100	100	100	100
B7LGM2	Deoxyguanosinetriphosphate_triphosphohydrolase_(dGTP_triphosphohydrolase)_(dGTPase)_(EC_3.1.5.1)	1515	1689	1520	1515	100	100	100	100	100
B7LGM1	5'-methylthioadenosine/S-adenosylhomocysteine_nucleosidase_(MTA/SAH_nucleosidase)_(MTAN)_(EC_3.2.2.9)_(5'-methylthioadenosine_nucleosidase)_(MTA_nucleosidase)_(S-adenosylhomocysteine_nucleosidase)_(AdoHcy_nucleosidase)_(SAH_nucleosidase)_(SRH_nucleosidase)	696	709	775	707	100	100	100	100	100
B7LGM0	Vitamin_B12_transporter_subunit:_periplasmic-binding_component_of_ABC_superfamily	798	798	799	825	100	100	100	100	100
A1AIF6	Putative_uncharacterized_protein	999	1029	1062	1096	100	100	100	100	100
Q9S110	Orf57_protein	435	435	441	543	100	100	100	100	100
C8U2L7	Predicted_integrase	1161	1219	1161	1220	100	100	100	100	100
C8U2L8	Putative_excisionase	369	488	396	506	100	100	100	100	100
B7LFQ0	Putative_uncharacterized_protein	2547	2548	2547	2547	100	100	100	100	100
B7LBJ3	Putative_fimbrial-like_adhesin_exported_protein	561	604	572	586	100	100	100	100	100
B7LBJ2	Putative_outer_membrane_usher_protein_yfcU	2640	2640	2640	2817	100	100	100	100	100
B7LBJ1	Putative_periplasmic_pilus_exported_chaperone	750	750	785	756	100	100	100	100	100
B7LBJ0	Putative_minor_fimbrial_subunit	612	656	847	1191	100	100	100	100	100
B7LBJ6	3-ketoacyl-CoA_thiolase_(EC_2.3.1.16)_(ACSs)_(Acetyl-CoA_acyltransferase)_(Acyl-CoA_ligase)_(Beta-ketothiolase)_(Fatty_acid_oxidation_complex_subunit_beta)	1308	1312	1312	1530	100	100	100	100	100
B7LBJ5	Fatty_acid_oxidation_complex_subunit_alpha_[Includes:_Enoyl-CoA_hydratase/3-hydroxybutyryl-CoA_epimerase_(EC_4.2.1.17)_(EC_5.1.2.3);_3-hydroxyacyl-CoA_dehydrogenase_(EC_1.1.1.35)]	2142	2193	2142	2142	100	100	100	100	100
B7LBJ4	Phosphohistidine_phosphatase_(EC_3.1.3.-)	483	494	531	906	100	100	100	100	100
B7LBJ9	Putative_uncharacterized_protein_yfdF	1056	1080	1405	1248	100	100	100	100	100
B7LBJ8	Long-chain_fatty_acid_outer_membrane_transporter	1344	1367	1516	1376	100	100	100	100	100
B7L7M5	Putative_aldehyde_dehydrogenase	1386	1386	1757	1428	100	100	100	100	100
C8TTS1	Conserved_predicted_protein	755	755	841	755	100	100	100	100	100
P40713	Fructokinase_(EC_2.7.1.4)	912	912	912	912	100	100	100	100	100
C8UMV2	Putative_UvrD/REP_helicase-like_protein	2679	2680	2748	2679	100	100	100	100	100
B7LDP6	Putative_uncharacterized_protein	1332	1532	1345	1355	100	100	100	100	100
B7LDP5	Putative_uncharacterized_protein	1617	1656	1622	1617	100	100	100	100	100
B7LDP4	Putative_uncharacterized_protein	1005	1007	1005	1057	100	100	100	100	100
C8UJB0	Transcriptional_antiterminator_of_the_bgl_operon	834	945	834	1643	100	100	100	100	100
B7LC82	ATP-dependent_DNA_helicase	2148	2148	2540	2188	100	100	100	100	100
B7LDP8	Putative_uncharacterized_protein	870	870	879	902	100	100	100	100	100
B7LC83	Putative_transferase/phosphorylase	960	1031	960	960	100	100	100	100	100
C8U658	Conserved_predicted_protein	3636	4218	3640	3730	100	100	100	100	100
B7LD39	Putative_DNA-binding_transcriptional_regulator	534	542	534	565	100	100	100	100	100
B7LC88	Putative_TonB-dependent_iron_outer_membrane_transporter	2280	2285	2280	2412	100	100	100	100	100
B7LCL2	Putative_uncharacterized_protein	396	500	482	432	100	100	100	100	100
B7L9H3	Putative_DNA-binding_transcriptional_regulator,_LysR-type	951	1016	980	959	100	100	100	100	100
B7LFV3	Membrane_bound_cell_division_protein_at_septum_containing_leucine_zipper_motif	363	423	412	440	100	100	100	100	100
B7LFV2	Ribosomal_RNA_small_subunit_methyltransferase_H_(EC_2.1.1.199)_(16S_rRNA_m(4)C1402_methyltransferase)_(rRNA_(cytosine-N(4)-)-methyltransferase_RsmH)	939	1288	939	939	100	100	100	100	100
B7LFV1	Protein_MraZ	456	459	456	744	100	100	100	100	100
B7LFV0	DNA-binding_transcriptional_dual_regulator	1002	1013	1002	1004	100	100	100	100	100
B7LFV7	Phospho-N-acetylmuramoyl-pentapeptide-transferase_(EC_2.7.8.13)_(UDP-MurNAc-pentapeptide_phosphotransferase)	1080	1099	1080	1081	100	100	100	100	100
B7LFV6	UDP-N-acetylmuramoyl-tripeptide--D-alanyl-D-alanine_ligase_(EC_6.3.2.10)	1356	1356	1356	1356	100	100	100	100	100
B7LFV5	UDP-N-acetylmuramoyl-L-alanyl-D-glutamate:meso-diaminopimelate_ligase_(EC_6.3.2.13)	1485	1492	1485	1503	100	100	100	100	100
B7LFV4	Transpeptidase_involved_in_septal_peptidoglycan_synthesis_(Penicillin-binding_protein_3)	1764	1764	1773	1764	100	100	100	100	100
B7L520	Taurine_transporter_subunit_;_ATP-binding_component_of_ABC_superfamily	765	793	824	914	100	100	100	100	100
B7L523	Delta-aminolevulinic_acid_dehydratase_(EC_4.2.1.24)	972	972	976	1028	100	100	100	100	100
B7L524	Putative_flagellin_structural_protein;_putative_exported_protein	2886	2900	2886	2940	100	100	100	100	100
B7L525	Putative_uncharacterized_protein_yaiV	666	667	725	667	100	100	100	100	100
B7L526	Beta-lactamase/D-alanine_carboxypeptidase_(EC_3.4.17.8)_(EC_3.5.2.6)	1155	1155	1535	1155	100	100	100	100	100
B7LAX2	Putative_lipoprotein	636	731	636	657	100	100	100	100	100
B7LAX3	Protein_psiE	408	438	414	461	100	100	100	100	100
B7LAX0	Glucose-6-phosphate_isomerase_(GPI)_(EC_5.3.1.9)_(Phosphoglucose_isomerase)_(PGI)_(Phosphohexose_isomerase)_(PHI)	1647	1648	1652	1647	100	100	100	100	100
B7LAX7	Maltose_transporter_subunit_;_membrane_component_of_ABC_superfamily	1542	1542	1718	1579	100	100	100	100	100
B7LAX4	Putative_porin	2094	2101	2108	2094	100	100	100	100	100
B7LAX8	D-xylose_transporter	1473	1475	1473	1473	100	100	100	100	100
B7LAX9	Maltose_transporter_subunit_;_membrane_component_of_ABC_superfamily	888	986	889	888	100	100	100	100	100
D3GTE7	Putative_dehydrogenase_(EC_1.1.1.-)	1050	1050	1050	1050	100	100	100	100	100
B7LA55	Putative_uncharacterized_protein_yijP	1731	1735	1756	2009	100	100	100	100	100
B7LA57	Acetylornithine_deacetylase_(AO)_(Acetylornithinase)_(EC_3.5.1.16)_(N-acetylornithinase)_(NAO)	1149	1149	1149	1149	100	100	100	100	100
B7LA56	Phosphoenolpyruvate_carboxylase_(PEPC)_(PEPCase)_(EC_4.1.1.31)	2649	2649	2649	2657	100	100	100	100	100
B7LA51	Putative_formate_acetyltransferase_2_(Pyruvate_formate_lyase_II)	2295	2299	2295	2331	100	100	100	100	100
B7LA50	Putative_DNA-binding_transcriptional_regulator	849	849	1117	1116	100	100	100	100	100
B7LA52	Pyruvate_formate_lyase_II_activase	876	876	876	1172	100	100	100	100	100
C6V152	Octanoyltransferase_(EC_2.3.1.181)_(Lipoate-protein_ligase_B)_(Lipoyl/octanoyl_transferase)_(Octanoyl-[acyl-carrier-protein]-protein_N-octanoyltransferase)	639	639	640	739	100	100	100	100	100
B7LA58	N-acetyl-gamma-glutamyl-phosphate_reductase_(AGPR)_(EC_1.2.1.38)_(N-acetyl-glutamate_semialdehyde_dehydrogenase)	1002	1567	1002	1011	100	100	100	100	100
B7LHR8	Isoprenoid_biosynthesis_protein_with_amidotransferase-like_domain	651	756	651	758	100	100	100	100	100
C6UVB2	Elongation_factor_Tu_1_(EF-Tu_1)	1182	1192	1182	1185	100	100	100	100	100
Q1RAW4	Putative_uncharacterized_protein	306	310	337	460	100	100	100	100	100
B7LHA8	DL-methionine_transporter_subunit_;_membrane_component_protein_of_ABC_superfamily	651	689	947	667	100	100	100	100	100
B7LHA9	DL-methionine_transporter_subunit_;_ATP-binding_component_of_ABC_superfamily	1029	1031	1029	1034	100	100	100	100	100
B7LHA4	Prolyl-tRNA_synthetase_(EC_6.1.1.15)_(Proline--tRNA_ligase)_(ProRS)	1716	1716	1716	1716	100	100	100	100	100
B7LHA5	Putative_uncharacterized_protein_yaeB	705	710	705	705	100	100	100	100	100
B7LHA6	Putative_uncharacterized_protein_rcsF	402	419	402	437	100	100	100	100	100
B7LHA7	DL-methionine_transporter_subunit_;_periplasmic-binding_component_of_ABC_superfamily	813	832	834	813	100	100	100	100	100
B7LHA0	ATP-dependent_RNA_helicase	1887	1899	2106	2110	100	100	100	100	100
B7LHA1	Lipoprotein	882	908	1033	1065	100	100	100	100	100
B7L5D3	Putative_enolase/dehydratase	1212	1341	1212	1220	100	100	100	100	100
B7L5D6	Spermidine_N1-acetyltransferase_(EC_2.3.1.57)	558	584	595	571	100	100	100	100	100
B7L5D5	UPF0482_protein_ynfB	339	502	375	352	100	100	100	100	100
B7L5D9	Oxidoreductase_subunit	2424	2424	2424	2424	100	100	100	100	100
B7L7V8	Tyrosine_transporter	1209	1233	1223	1341	100	100	100	100	100
B7L7V9	Putative_uncharacterized_protein_yecA	663	663	670	685	100	100	100	100	100
B7L7V6	Ferritin_iron_storage_protein_(Cytoplasmic)	495	502	556	595	100	100	100	100	100
B7L7V2	Putative_ferritin-like_protein	501	514	501	571	100	100	100	100	100
B7L7V0	Fused_L-arabinose_transporter_subunits_of_ABC_superfamily:_ATP-binding_components	1512	1554	1603	1628	100	100	100	100	100
B7L7V1	L-arabinose_transporter_subunit_;_periplasmic-binding_component_of_ABC_superfamily	987	987	1076	987	100	100	100	100	100
B7L8Z5	Permease_and_ATP-binding_protein_of_yersiniabactin-iron_ABC_transporter_YbtQ	1827	2180	2036	1827	100	100	100	100	100
B7L5F5	Pyridine_nucleotide_transhydrogenase,_alpha_subunit_(EC_1.6.1.2)	1530	1564	1561	1586	100	100	100	100	100
C5W9G1	Predicted_protein	477	486	484	563	100	100	100	100	100
[truncated: 3,487 more rows]
