# Supplementary material for: Comparative Genomic Analysis of Two Novel Sporadic Shiga Toxin-Producing Escherichia coli O104:H4 Strains Isolated 2011 in Germany
Source: PLoS One. 2015 Apr 2;10(4):e0122074. doi: 10.1371/journal.pone.0122074 (PMC4383531; doi:10.1371/journal.pone.0122074)
Supplement: S3 Table — (XLSX) [file pone.0122074.s005.xlsx]

## Sheet: Tabelle1
	mapped to the reference genomes
all reads of strain	TY2482 plasmids	% coverage	2011C-3493 plasmids	% coverage	2009EL-2050 plasmids	% coverage	2009EL-2071 plasmids	% coverage	note / Accession numbers; Reference: Ahmed et al. (2012) [21 ]
11-02027	pTY-1	100	pESBL-EA11	100					the ESBL encoding plasmid of the epidemic strain, length of pESBL-EA11=88,544 / NC_018659
two large plasmids	pTY-2	100	pAA-EA11	100	pAA-09EL50	100	pAA-09EL71	100	the EAEC-type adherence-encoding plasmids, length of pAA-EA11=74,217 / NC_018666; length of pAA-09EL50=74,213 / NC_018654; length of pAA-09EL71=75,573 / NC_018662
(Figure 2)	pTY-3	100	pG-EA11	100	pG-09EL50	100	pG-09EL71	100	a cryptic plasmid, length=1,549 / pG-EA11 NC_018660; pG-09EL50 NC_018652; pG-09EL71 NC_018663
					p09EL50	4.61			an IncF plasmid unique to strain 2009EL-2050, length=109,274 / NC_018651
11-06681	pTY-1	47.90	pESBL-EA11	47.90
four large plasmids	pTY-2	100	pAA-EA11	100	pAA-09EL50	100	pAA-09EL71	100
(Figure 2)	pTY-3	100	pG-EA11	100	pG-09EL50	100	pG-09EL71	100
					p09EL50	4.65
11-07153	pTY-1	52.17	pESBL-EA11	41.40
two large plasmids	pTY-2	100	pAA-EA11	100	pAA-09EL50	100	pAA-09EL71	100
(Figure 2)	pTY-3	100	pG-EA11	100	pG-09EL50	100	pG-09EL71	100
					p09EL50	4.81
TY2482 plasmid sequences available from BGI 4th released assembly at:
ftp://ftp.genomics.org.cn/pub/Ecoli_TY-2482/Escherichia_coli_TY-2482.plasmid.20110616.fa.gz
