# Supplementary material for: Comparative Genomic Analysis of Two Novel Sporadic Shiga Toxin-Producing Escherichia coli O104:H4 Strains Isolated 2011 in Germany
Source: PLoS One. 2015 Apr 2;10(4):e0122074. doi: 10.1371/journal.pone.0122074 (PMC4383531; doi:10.1371/journal.pone.0122074)
Supplement: S4 Table — (XLSX) [file pone.0122074.s006.xlsx]

## Sheet: Tabelle1
	11-07153	11-06681	11-02027	C-3493 USA 2011	11-02135	11-03944	11-06601	11-06782	11-06811	11-04083	11-03424	11-02058	11-06837	EL-2071 Georgia 2009	Ec11-9450 France 2011	Ec12-0465 France 2012	EL-2050 Georgia 2009	Ec12-0466 France 2012	Ec11-9941 France 2011	Ec11-9990 France 2011	Ec04-8351 France 2004	Ec09-7901 France 2009	01-09591 Germany 2001
11-07153		10	13	12	32	26	26	25	23	20	20	18	18	10	8	9	10	16	15	15	53	57	70
11-06681	10		7	6	26	22	20	19	17	18	14	14	12	4	2	3	4	10	9	9	47	51	64
11-02027	13	7		3	23	19	17	16	14	15	11	11	9	5	5	6	7	9	8	8	48	52	65
C-3493 USA 2011	12	6	3		20	16	14	13	11	14	10	10	6	4	4	5	6	6	7	7	47	51	62
11-02135	32	26	23	20		36	34	33	31	34	30	30	26	24	24	25	26	26	27	27	67	71	82
11-03944	26	22	19	16	36		30	29	27	28	26	26	22	20	20	21	22	22	23	23	63	67	78
11-06601	26	20	17	14	34	30		27	25	28	24	24	20	18	18	19	20	20	21	21	61	65	76
11-06782	25	19	16	13	33	29	27		24	27	23	23	17	17	17	18	19	19	20	20	60	64	73
11-06811	23	17	14	11	31	27	25	24		25	21	21	17	15	15	16	17	17	18	18	58	62	71
11-04083	20	18	15	14	34	28	28	27	25		22	20	20	16	16	17	18	20	19	19	59	63	76
11-03424	20	14	11	10	30	26	24	23	21	22		18	16	12	12	13	14	16	15	15	55	59	72
11-02058	18	14	11	10	30	26	24	23	21	20	18		16	12	12	13	14	16	15	15	55	59	72
11-06837	18	12	9	6	26	22	20	17	17	20	16	16		10	10	11	12	12	13	13	53	57	66
EL-2071 Georgia 2009	10	4	5	4	24	20	18	17	15	16	12	12	10		2	3	4	8	7	7	45	49	62
Ec11-9450 France 2011	8	2	5	4	24	20	18	17	15	16	12	12	10	2		1	2	8	7	7	45	49	62
Ec12-0465 France 2012	9	3	6	5	25	21	19	18	16	17	13	13	11	3	1		3	9	8	8	46	50	63
EL-2050 Georgia 2009	10	4	7	6	26	22	20	19	17	18	14	14	12	4	2	3		10	9	9	47	51	64
Ec12-0466 France 2012	16	10	9	6	26	22	20	19	17	20	16	16	12	8	8	9	10		9	9	51	55	66
Ec11-9941 France 2011	15	9	8	7	27	23	21	20	18	19	15	15	13	7	7	8	9	9		4	50	54	67
Ec11-9990 France 2011	15	9	8	7	27	23	21	20	18	19	15	15	13	7	7	8	9	9	4		50	54	67
Ec04-8351 France 2004	53	47	48	47	67	63	61	60	58	59	55	55	53	45	45	46	47	51	50	50		20	51
Ec09-7901 France 2009	57	51	52	51	71	67	65	64	62	63	59	59	57	49	49	50	51	55	54	54	20		55
01-09591 Germany 2001	70	64	65	62	82	78	76	73	71	76	72	72	66	62	62	63	64	66	67	67	51	55
